# Supplementary material for: Purification of a specific native genomic locus for proteomic analysis
Source: Nucleic Acids Res. 2013 Sep 11;41(20):e195. doi: 10.1093/nar/gkt822 (PMC3814360; doi:10.1093/nar/gkt822)
Supplement: Supplementary Data [file supp_gkt822_nar-01933-met-g-2013-File004.xlsx]

## Sheet: Sheet1
Table S1. Significant proteins (>2-fold enriched) identified with GAL1 promoter chromatin from cells grown in galactose-containing media. The top 10% of proteins that are >15-fold enriched are highlighted in yellow.
			Spectral Counts	Spectral Counts		NSAF	NSAF		Fold enriched
Proteins		Molecular Weight	TAL-PrA	Wild type		TAL-PrA	Wild type		TAL-PrA/WT	Rank	Rank/N
Plasma membrane ATPase 1 OS=Saccharomyces cerevisiae GN=PMA1 PE=1 SV=2	PMA1_YEAST	99621.6	558	0		0.00300044	2.19206e-05		136.878	1	0.00195695
Transposon Ty1-H Gag-Pol polyprotein OS=Saccharomyces cerevisiae GN=TY1B-H PE=1 SV=1	YH11B_YEAST (+2)	202825	273	0		0.000721016	1.07667e-05		66.9671	2	0.00391389
ATP-dependent RNA helicase DED1 OS=Saccharomyces cerevisiae (strain YJM789) GN=DED1 PE=3 SV=1	DED1_YEAS7 (+1)	65554.5	261	0		0.00213276	3.33122e-05		64.0235	3	0.00587084
Protein TIF31 OS=Saccharomyces cerevisiae GN=TIF31 PE=1 SV=1	TIF31_YEAST	145171	226	0		0.000833936	1.50427e-05		55.438	4	0.00782779
Protein URA1 OS=Saccharomyces cerevisiae GN=URA2 PE=1 SV=4	PYR1_YEAST	245130	1356	3		0.00296325	5.34515e-05		55.438	5	0.00978474
Elongation factor 3B OS=Saccharomyces cerevisiae GN=HEF3 PE=1 SV=2	EF3B_YEAST	115872	220	0		0.00101707	1.88464e-05		53.9662	6	0.0117417
Transposon Ty1-OL Gag polyprotein OS=Saccharomyces cerevisiae GN=TY1A-OL PE=1 SV=1	YO11A_YEAST	49006.1	216	0		0.00236106	4.4561e-05		52.985	7	0.0136986
40S ribosomal protein S1-B OS=Saccharomyces cerevisiae (strain RM11-1a) GN=RPS1B PE=3 SV=1	RS3A2_YEAS1 (+3)	28812.9	204	0		0.00379269	7.57911e-05		50.0414	8	0.0156556
40S ribosomal protein S1-A OS=Saccharomyces cerevisiae (strain RM11-1a) GN=RPS1A PE=3 SV=1	RS3A1_YEAS1 (+4)	28743.8	189	0		0.00352226	7.59733e-05		46.3619	9	0.0176125
Transposon Ty1-DR3 Gag polyprotein OS=Saccharomyces cerevisiae GN=TY1A-DR3 PE=1 SV=1	YD12A_YEAST	49187.4	188	0		0.00204743	4.43968e-05		46.1166	10	0.0195695
Galactose transporter OS=Saccharomyces cerevisiae GN=GAL2 PE=1 SV=3	GAL2_YEAST	63627	183	0		0.00154069	3.43213e-05		44.8901	11	0.0215264
Argininosuccinate synthase OS=Saccharomyces cerevisiae GN=ARG1 PE=1 SV=2	ASSY_YEAST	46941	177	0		0.00201988	4.65214e-05		43.4182	12	0.0234834
Pleiotropic ABC efflux transporter of multiple drugs OS=Saccharomyces cerevisiae GN=PDR5 PE=1 SV=1	PDR5_YEAST	170444	152	0		0.000477712	1.28122e-05		37.2857	13	0.0254403
1,3-beta-glucan synthase component FKS1 OS=Saccharomyces cerevisiae GN=FKS1 PE=1 SV=2	FKS1_YEAST	214859	151	0		0.000376467	1.01637e-05		37.0404	14	0.0273973
Heat shock protein SSC3, mitochondrial OS=Saccharomyces cerevisiae GN=ECM10 PE=1 SV=1	HSP7E_YEAST	70086.9	150	0		0.00114646	3.11579e-05		36.7951	15	0.0293542
Pyruvate decarboxylase isozyme 3 OS=Saccharomyces cerevisiae GN=PDC6 PE=1 SV=3	PDC6_YEAST	61582.4	150	0		0.00130478	3.54608e-05		36.7951	16	0.0313112
Nuclear segregation protein BFR1 OS=Saccharomyces cerevisiae GN=BFR1 PE=1 SV=1	BFR1_YEAST	54641.7	137	0		0.00134308	3.99651e-05		33.6062	17	0.0332681
60S ribosomal protein L18 OS=Saccharomyces cerevisiae GN=RPL18A PE=1 SV=1	RL18_YEAST	20563.7	129	0		0.00336041	0.000106195		31.6438	18	0.035225
40S ribosomal protein S2 OS=Saccharomyces cerevisiae GN=RPS2 PE=1 SV=3	RS2_YEAST	27450.2	126	0		0.00245883	7.95536e-05		30.9079	19	0.037182
1,3-beta-glucan synthase component GSC2 OS=Saccharomyces cerevisiae GN=GSC2 PE=1 SV=2	FKS2_YEAST	216998	126	0		0.000311042	1.00635e-05		30.9079	20	0.0391389
6-phosphogluconate dehydrogenase, decarboxylating 2 OS=Saccharomyces cerevisiae GN=GND2 PE=1 SV=1	6PGD2_YEAST	53925.3	118	0		0.00117218	4.0496e-05		28.9455	21	0.0410959
High-affinity hexose transporter HXT6 OS=Saccharomyces cerevisiae GN=HXT7 PE=1 SV=1	HXT7_YEAST	62736	108	0		0.00092217	3.48087e-05		26.4925	22	0.0430528
Protein GAL3 OS=Saccharomyces cerevisiae GN=GAL3 PE=1 SV=2	GAL3_YEAST	58130.4	107	0		0.000986018	3.75666e-05		26.2472	23	0.0450098
ATP-dependent RNA helicase MSS116, mitochondrial OS=Saccharomyces cerevisiae GN=MSS116 PE=1 SV=1	MS116_YEAST	76272.5	105	0		0.000737438	2.8631e-05		25.7566	24	0.0469667
Probable cation-transporting ATPase 1 OS=Saccharomyces cerevisiae GN=SPF1 PE=1 SV=1	ATC6_YEAST	135275	98	0		0.000388073	1.61431e-05		24.0395	25	0.0489237
High-affinity hexose transporter HXT6 OS=Saccharomyces cerevisiae GN=HXT6 PE=1 SV=2	HXT6_YEAST	62706	98	0		0.000837185	3.48254e-05		24.0395	26	0.0508806
Eukaryotic translation initiation factor 5B OS=Saccharomyces cerevisiae GN=FUN12 PE=1 SV=2	IF2P_YEAST	112272	98	0		0.000467585	1.94507e-05		24.0395	26	0.0508806
DNA-directed RNA polymerase II subunit RPB1 OS=Saccharomyces cerevisiae GN=RPB1 PE=1 SV=2	RPB1_YEAST	191615	96	0		0.000268377	1.13966e-05		23.5489	28	0.0547945
1,3-beta-glucanosyltransferase GAS1 OS=Saccharomyces cerevisiae GN=GAS1 PE=1 SV=2	GAS1_YEAST	59583.2	94	0		0.0008451	3.66506e-05		23.0583	29	0.0567515
Eukaryotic translation initiation factor 3 subunit B OS=Saccharomyces cerevisiae (strain YJM789) GN=PRT1 PE=3 SV=1	EIF3B_YEAS7	88131.5	93	0		0.00056527	2.47784e-05		22.813	30	0.0587084
Phosphoglucomutase-1 OS=Saccharomyces cerevisiae GN=PGM1 PE=1 SV=1	PGM1_YEAST	63114.7	91	0		0.000772352	3.45999e-05		22.3224	31	0.0606654
T-complex protein 1 subunit gamma OS=Saccharomyces cerevisiae GN=CCT3 PE=1 SV=2	TCPG_YEAST	58814.7	90	0		0.000819711	3.71295e-05		22.0771	32	0.0626223
FACT complex subunit SPT16 OS=Saccharomyces cerevisiae GN=SPT16 PE=1 SV=1	SPT16_YEAST	118636	88	0		0.000397347	1.84072e-05		21.5865	33	0.0645793
ATP-dependent RNA helicase DBP1 OS=Saccharomyces cerevisiae (strain YJM789) GN=DBP1 PE=3 SV=1	DBP1_YEAS7 (+1)	67992.1	87	0		0.000685433	3.21179e-05		21.3412	34	0.0665362
Dihydrolipoyllysine-residue acetyltransferase component of pyruvate dehydrogenase complex, mitochondrial OS=Saccharomyces cerevisiae GN=PDA2 PE=1 SV=1	ODP2_YEAST	51819.7	87	0		0.00089935	4.21415e-05		21.3412	34	0.0665362
Clathrin heavy chain OS=Saccharomyces cerevisiae GN=CHC1 PE=1 SV=1	CLH_YEAST	187243	173	1		0.000494931	2.33254e-05		21.2185	36	0.0704501
40S ribosomal protein S8 OS=Saccharomyces cerevisiae GN=RPS8A PE=1 SV=3	RS8_YEAST	22490.4	86	0		0.00204836	9.70975e-05		21.0959	37	0.072407
DNA-directed RNA polymerase II subunit RPB2 OS=Saccharomyces cerevisiae GN=RPB2 PE=1 SV=2	RPB2_YEAST	138757	85	0		0.000328146	1.5738e-05		20.8506	38	0.074364
Glutamine synthetase OS=Saccharomyces cerevisiae GN=GLN1 PE=1 SV=2	GLNA_YEAST	41767.1	80	0		0.00102603	5.22842e-05		19.6241	39	0.0763209
Mitochondrial import receptor subunit TOM40 OS=Saccharomyces cerevisiae GN=TOM40 PE=1 SV=1	TOM40_YEAST	42039.4	79	0		0.00100664	5.19456e-05		19.3788	40	0.0782779
C-1-tetrahydrofolate synthase, cytoplasmic OS=Saccharomyces cerevisiae GN=ADE3 PE=1 SV=1	C1TC_YEAST	102207	76	0		0.000398323	2.1366e-05		18.6429	41	0.0802348
rRNA 2'-O-methyltransferase fibrillarin OS=Saccharomyces cerevisiae GN=NOP1 PE=1 SV=1	FBRL_YEAST	34465.5	75	0		0.00116568	6.33608e-05		18.3976	42	0.0821918
Protein SCP160 OS=Saccharomyces cerevisiae GN=SCP160 PE=1 SV=3	SC160_YEAST	134814	300	2		0.00119204	6.47935e-05		18.3976	42	0.0821918
Protein transport protein SEC23 OS=Saccharomyces cerevisiae GN=SEC23 PE=1 SV=1	SEC23_YEAST	85387.6	73	0		0.000457965	2.55747e-05		17.907	44	0.0861057
Nucleolar protein 56 OS=Saccharomyces cerevisiae GN=NOP56 PE=1 SV=1	NOP56_YEAST	56867.3	73	0		0.000687645	3.8401e-05		17.907	45	0.0880626
Orotidine 5'-phosphate decarboxylase OS=Saccharomyces cerevisiae GN=URA3 PE=1 SV=2	PYRF_YEAST	29240.4	71	0		0.00130071	7.4683e-05		17.4164	46	0.0900196
Homocitrate synthase, cytosolic isozyme OS=Saccharomyces cerevisiae GN=LYS20 PE=1 SV=1	HOSC_YEAST	47100.3	68	0		0.000773374	4.63641e-05		16.6805	47	0.0919765
External NADH-ubiquinone oxidoreductase 1, mitochondrial OS=Saccharomyces cerevisiae GN=NDE1 PE=1 SV=1	NDH1_YEAST	62776.5	67	0		0.000571718	3.47863e-05		16.4352	48	0.0939335
Eukaryotic translation initiation factor 3 subunit C OS=Saccharomyces cerevisiae (strain YJM789) GN=NIP1 PE=3 SV=1	EIF3C_YEAS7	93225.2	67	0		0.000384987	2.34246e-05		16.4352	49	0.0958904
Zuotin OS=Saccharomyces cerevisiae GN=ZUO1 PE=1 SV=1	ZUO1_YEAST	49021.5	66	0		0.00072121	4.4547e-05		16.1899	50	0.0978474
Trehalose-phosphatase OS=Saccharomyces cerevisiae GN=TPS2 PE=1 SV=3	TPS2_YEAST	102979	63	0		0.000327715	2.12059e-05		15.454	51	0.0998043
Saccharopepsin OS=Saccharomyces cerevisiae GN=PEP4 PE=1 SV=1	CARP_YEAST	44501	63	0		0.000758359	4.90722e-05		15.454	51	0.0998043
rRNA biogenesis protein RRP5 OS=Saccharomyces cerevisiae GN=RRP5 PE=1 SV=1	RRP5_YEAST	193141	63	0		0.000174731	1.13065e-05		15.454	53	0.103718
cAMP-dependent protein kinase regulatory subunit OS=Saccharomyces cerevisiae GN=BCY1 PE=1 SV=4	KAPR_YEAST	47220.3	62	0		0.000703343	4.62462e-05		15.2087	54	0.105675
Galactokinase OS=Saccharomyces cerevisiae GN=GAL1 PE=1 SV=4	GAL1_YEAST	57945	1350	11		0.0124802	0.000829109		15.0526	55	0.107632
Probable 2-methylcitrate dehydratase OS=Saccharomyces cerevisiae GN=PDH1 PE=1 SV=1	PRPD_YEAST	57685.7	61	0		0.000566456	3.78562e-05		14.9634	56	0.109589
2-isopropylmalate synthase 2, mitochondrial OS=Saccharomyces cerevisiae GN=LEU9 PE=1 SV=1	LEU9_YEAST	67201	61	0		0.000486249	3.2496e-05		14.9634	57	0.111546
NADH-cytochrome b5 reductase 2 OS=Saccharomyces cerevisiae (strain YJM789) GN=MCR1 PE=2 SV=1	MCR1_YEAS7 (+1)	34109.1	61	0		0.000957996	6.40228e-05		14.9634	58	0.113503
6,7-dimethyl-8-ribityllumazine synthase OS=Saccharomyces cerevisiae GN=RIB4 PE=1 SV=2	RIB4_YEAST	18555.7	60	0		0.00173212	0.000117687		14.7181	59	0.11546
N-(5'-phosphoribosyl)anthranilate isomerase OS=Saccharomyces cerevisiae GN=TRP1 PE=1 SV=2	TRPF_YEAST	24144.9	60	0		0.00133116	9.0444e-05		14.7181	59	0.11546
Glutamate synthase [NADH] OS=Saccharomyces cerevisiae GN=GLT1 PE=1 SV=2	GLT1_YEAST	238108	58	0		0.000130484	9.17129e-06		14.2274	61	0.119374
Nuclear localization sequence-binding protein OS=Saccharomyces cerevisiae GN=NSR1 PE=1 SV=1	NSR1_YEAST	44536.1	55	0		0.000661538	4.90335e-05		13.4915	62	0.121331
V-type proton ATPase subunit a, vacuolar isoform OS=Saccharomyces cerevisiae GN=VPH1 PE=1 SV=3	VPH1_YEAST	95533.1	55	0		0.000308399	2.28587e-05		13.4915	62	0.121331
4-aminobutyrate aminotransferase OS=Saccharomyces cerevisiae GN=UGA1 PE=1 SV=2	GATA_YEAST	52948.6	55	0		0.000556432	4.1243e-05		13.4915	64	0.125245
Dihydroorotate dehydrogenase OS=Saccharomyces cerevisiae GN=URA1 PE=1 SV=1	PYRD_YEAST	34802.7	54	0		0.000831161	6.27469e-05		13.2462	65	0.127202
Eukaryotic translation initiation factor 2A OS=Saccharomyces cerevisiae GN=YGR054W PE=1 SV=1	EIF2A_YEAST	71307.1	54	0		0.000405663	3.06247e-05		13.2462	66	0.129159
60S ribosomal protein L32 OS=Saccharomyces cerevisiae GN=RPL32 PE=1 SV=1	RL32_YEAST	14771.8	53	0		0.00192197	0.000147833		13.0009	67	0.131115
60S ribosomal protein L15-A OS=Saccharomyces cerevisiae GN=RPL15A PE=1 SV=3	RL15A_YEAST	24422.6	105	1		0.00230304	0.000178831		12.8783	68	0.133072
Mitochondrial import receptor subunit TOM70 OS=Saccharomyces cerevisiae (strain YJM789) GN=TOM70 PE=3 SV=1	TOM70_YEAS7 (+1)	70127.7	51	0		0.000389569	3.11398e-05		12.5103	69	0.135029
Mitochondrial acidic protein MAM33 OS=Saccharomyces cerevisiae GN=MAM33 PE=1 SV=1	MAM33_YEAST	30132.7	51	0		0.000906643	7.24715e-05		12.5103	70	0.136986
H/ACA ribonucleoprotein complex subunit 4 OS=Saccharomyces cerevisiae GN=CBF5 PE=1 SV=1	CBF5_YEAST	54706.3	51	0		0.000499387	3.99179e-05		12.5103	70	0.136986
60S ribosomal protein L8-A OS=Saccharomyces cerevisiae GN=RPL8A PE=1 SV=4	RL8A_YEAST	28125.5	201	2		0.00382825	0.000310574		12.3264	72	0.1409
Eukaryotic translation initiation factor 2 subunit alpha OS=Saccharomyces cerevisiae GN=SUI2 PE=1 SV=1	IF2A_YEAST	34718.7	50	0		0.000771455	6.28987e-05		12.265	73	0.142857
NADPH--cytochrome P450 reductase OS=Saccharomyces cerevisiae GN=NCP1 PE=1 SV=3	NCPR_YEAST	76774.2	50	0		0.000348866	2.84439e-05		12.265	74	0.144814
Nucleolar protein 58 OS=Saccharomyces cerevisiae (strain YJM789) GN=NOP58 PE=3 SV=1	NOP58_YEAS7 (+1)	56959.8	98	1		0.000921641	7.66773e-05		12.0197	75	0.146771
60S ribosomal protein L14-B OS=Saccharomyces cerevisiae GN=RPL14B PE=1 SV=1	RL14B_YEAST	15153.2	97	1		0.00342903	0.000288224		11.8971	76	0.148728
Pentafunctional AROM polypeptide OS=Saccharomyces cerevisiae GN=ARO1 PE=1 SV=1	ARO1_YEAST	174758	97	1		0.00029733	2.49918e-05		11.8971	76	0.148728
60S ribosomal protein L8-B OS=Saccharomyces cerevisiae GN=RPL8B PE=1 SV=3	RL8B_YEAST	28112.8	193	2		0.00367754	0.000310714		11.8358	78	0.152642
GTP-binding protein RHO1 OS=Saccharomyces cerevisiae GN=RHO1 PE=1 SV=3	RHO1_YEAST	23152	48	0		0.0011106	9.43228e-05		11.7744	79	0.154599
Invertase 2 OS=Saccharomyces cerevisiae GN=SUC2 PE=1 SV=1	INV2_YEAST (+1)	60641	48	0		0.000424013	3.60113e-05		11.7744	80	0.156556
Squalene synthase OS=Saccharomyces cerevisiae GN=ERG9 PE=1 SV=2	FDFT_YEAST	51722.5	48	0		0.000497125	4.22207e-05		11.7744	80	0.156556
Eukaryotic translation initiation factor 3 subunit B OS=Saccharomyces cerevisiae GN=PRT1 PE=1 SV=1	EIF3B_YEAST	88131.5	95	1		0.000577426	4.95569e-05		11.6518	82	0.16047
Cytochrome c iso-2 OS=Saccharomyces cerevisiae GN=CYC7 PE=1 SV=1	CYC7_YEAST	12532.8	47	0		0.00200888	0.000174244		11.5291	83	0.162427
ATP-dependent permease PDR15 OS=Saccharomyces cerevisiae GN=PDR15 PE=1 SV=1	PDR15_YEAST	172262	47	0		0.000146155	1.2677e-05		11.5291	84	0.164384
60S ribosomal protein L28 OS=Saccharomyces cerevisiae GN=RPL28 PE=1 SV=2	RL28_YEAST	16722.9	46	0		0.0014735	0.000130585		11.2838	85	0.166341
Methionyl-tRNA synthetase, cytoplasmic OS=Saccharomyces cerevisiae GN=MES1 PE=1 SV=4	SYMC_YEAST	85680.9	46	0		0.000287593	2.54871e-05		11.2838	86	0.168297
Eukaryotic translation initiation factor 3 subunit G OS=Saccharomyces cerevisiae GN=TIF35 PE=1 SV=1	EIF3G_YEAST	30501.6	45	0		0.000790304	7.1595e-05		11.0385	87	0.170254
General transcriptional corepressor TUP1 OS=Saccharomyces cerevisiae GN=TUP1 PE=1 SV=2	TUP1_YEAST	78307.2	45	0		0.000307833	2.78871e-05		11.0385	88	0.172211
Heat shock protein 42 OS=Saccharomyces cerevisiae GN=HSP42 PE=1 SV=1	HSP42_YEAST	42817.5	44	0		0.000550472	5.10016e-05		10.7932	89	0.174168
60S ribosomal protein L15-B OS=Saccharomyces cerevisiae GN=RPL15B PE=1 SV=2	RL15B_YEAST	24422.6	84	1		0.00184243	0.000178831		10.3026	90	0.176125
40S ribosomal protein S23 OS=Saccharomyces cerevisiae GN=RPS23A PE=1 SV=1	RS23_YEAST	16038.3	42	0		0.0014028	0.000136159		10.3026	90	0.176125
T-complex protein 1 subunit theta OS=Saccharomyces cerevisiae GN=CCT8 PE=1 SV=1	TCPQ_YEAST	61663.6	42	0		0.000364859	3.54141e-05		10.3026	92	0.180039
26S protease regulatory subunit 8 homolog OS=Saccharomyces cerevisiae GN=RPT6 PE=1 SV=4	PRS8_YEAST	45272.6	41	0		0.000485124	4.82358e-05		10.0573	93	0.181996
SDO1-like protein YHR087W OS=Saccharomyces cerevisiae GN=YHR087W PE=1 SV=1	SDO1L_YEAST	12009.8	41	0		0.00182874	0.000181832		10.0573	94	0.183953
Mitochondrial escape protein 2 OS=Saccharomyces cerevisiae GN=YME2 PE=1 SV=1	YME2_YEAST	96692.2	40	0		0.000221602	2.25847e-05		9.81203	95	0.18591
Alpha-soluble NSF attachment protein OS=Saccharomyces cerevisiae GN=SEC17 PE=1 SV=4	SEC17_YEAST	32804.4	40	0		0.000653179	6.65692e-05		9.81203	95	0.18591
Protein translocation protein SEC63 OS=Saccharomyces cerevisiae GN=SEC63 PE=1 SV=2	SEC63_YEAST	75348.1	40	0		0.000284375	2.89823e-05		9.81203	95	0.18591
Delta-1-pyrroline-5-carboxylate dehydrogenase, mitochondrial OS=Saccharomyces cerevisiae GN=PUT2 PE=1 SV=2	PUT2_YEAST	64437.5	40	0		0.000332526	3.38896e-05		9.81203	98	0.191781
Polyamine N-acetyltransferase 1 OS=Saccharomyces cerevisiae GN=PAA1 PE=1 SV=1	PAA1_YEAST	21948.7	79	1		0.00192807	0.000198988		9.68938	99	0.193738
40S ribosomal protein S22-B OS=Saccharomyces cerevisiae GN=RPS22B PE=1 SV=3	RS22B_YEAST	14626.5	79	1		0.00289328	0.000298603		9.68938	99	0.193738
Phosphoinositide phosphatase SAC1 OS=Saccharomyces cerevisiae GN=SAC1 PE=1 SV=1	SAC1_YEAST	71125.9	38	0		0.000286194	3.07028e-05		9.32143	101	0.197652
40S ribosomal protein S26-A OS=Saccharomyces cerevisiae GN=RPS26A PE=1 SV=1	RS26A_YEAST	13505	38	0		0.00150728	0.0001617		9.32143	101	0.197652
26S proteasome regulatory subunit RPN2 OS=Saccharomyces cerevisiae GN=RPN2 PE=1 SV=4	RPN2_YEAST	104237	76	1		0.000390567	4.18999e-05		9.32143	101	0.197652
Translational activator GCN1 OS=Saccharomyces cerevisiae GN=GCN1 PE=1 SV=1	GCN1_YEAST	296710	38	0		6.86049e-05	7.35991e-06		9.32143	101	0.197652
Dolichyl-diphosphooligosaccharide--protein glycosyltransferase subunit STT3 OS=Saccharomyces cerevisiae GN=STT3 PE=1 SV=2	STT3_YEAST	81532.9	38	0		0.000249663	2.67838e-05		9.32143	105	0.205479
1,3-beta-glucanosyltransferase GAS5 OS=Saccharomyces cerevisiae GN=GAS5 PE=1 SV=1	GAS5_YEAST	51870.7	38	0		0.000392433	4.21001e-05		9.32143	105	0.205479
Acyl-CoA-binding protein OS=Saccharomyces cerevisiae GN=ACB1 PE=1 SV=3	ACBP_YEAST	10061.8	38	0		0.00202308	0.000217035		9.32143	107	0.209393
Tricalbin-1 OS=Saccharomyces cerevisiae GN=TCB1 PE=1 SV=1	TCB1_YEAST	133581	37	0		0.000148375	1.63478e-05		9.07613	108	0.21135
NADP-specific glutamate dehydrogenase 2 OS=Saccharomyces cerevisiae GN=GDH3 PE=1 SV=1	DHE5_YEAST	49627.6	37	0		0.000399377	4.4003e-05		9.07613	108	0.21135
Dolichyl-phosphate-mannose--protein mannosyltransferase 1 OS=Saccharomyces cerevisiae GN=PMT1 PE=1 SV=1	PMT1_YEAST	92678	37	0		0.00021386	2.35629e-05		9.07613	110	0.215264
Mitochondrial import inner membrane translocase subunit TIM10 OS=Saccharomyces cerevisiae GN=MRS11 PE=1 SV=1	TIM10_YEAST	10304.6	37	0		0.00192342	0.000211921		9.07613	110	0.215264
Ornithine carbamoyltransferase OS=Saccharomyces cerevisiae GN=ARG3 PE=1 SV=1	OTC_YEAST	37846.4	37	0		0.000523699	5.77006e-05		9.07613	110	0.215264
Putative magnesium-dependent phosphatase YER134C OS=Saccharomyces cerevisiae GN=YER134C PE=1 SV=1	MGDP1_YEAST	20442.4	36	0		0.000943354	0.000106825		8.83083	113	0.221135
Eukaryotic translation initiation factor 4B OS=Saccharomyces cerevisiae GN=TIF3 PE=1 SV=1	IF4B_YEAST	48522.5	36	0		0.000397433	4.50051e-05		8.83083	113	0.221135
Mitochondrial escape protein 2 OS=Saccharomyces cerevisiae (strain YJM789) GN=YME2 PE=3 SV=1	YME2_YEAS7	96662.3	36	0		0.000199503	2.25917e-05		8.83083	115	0.225049
Vesicle-associated membrane protein-associated protein SCS2 OS=Saccharomyces cerevisiae GN=SCS2 PE=1 SV=3	SCS2_YEAST	26924.8	36	0		0.000716233	8.11059e-05		8.83083	115	0.225049
Importin beta SMX1 OS=Saccharomyces cerevisiae GN=SXM1 PE=1 SV=1	SXM1_YEAST	108411	36	0		0.000177883	2.01434e-05		8.83083	115	0.225049
Inorganic phosphate transport protein PHO88 OS=Saccharomyces cerevisiae GN=PHO88 PE=1 SV=1	PHO88_YEAST	21138	36	0		0.000912311	0.00010331		8.83083	115	0.225049
Transcription elongation factor SPT6 OS=Saccharomyces cerevisiae GN=SPT6 PE=1 SV=1	SPT6_YEAST	168298	71	1		0.000225986	2.5951e-05		8.70818	119	0.232877
T-complex protein 1 subunit delta OS=Saccharomyces cerevisiae GN=CCT4 PE=1 SV=2	TCPD_YEAST	57605.6	35	0		0.000325467	3.79088e-05		8.58553	120	0.234834
5'-3' exoribonuclease 1 OS=Saccharomyces cerevisiae GN=KEM1 PE=1 SV=1	XRN1_YEAST	175468	70	1		0.0002137	2.48907e-05		8.58553	120	0.234834
Fumarate reductase OS=Saccharomyces cerevisiae GN=YEL047C PE=1 SV=1	FRDS_YEAST	50845	35	0		0.000368743	4.29494e-05		8.58553	122	0.238748
3-hydroxy-3-methylglutaryl-coenzyme A reductase 1 OS=Saccharomyces cerevisiae GN=HMG1 PE=1 SV=1	HMDH1_YEAST	115629	34	0		0.000157513	1.88859e-05		8.34023	123	0.240705
26S proteasome regulatory subunit RPN9 OS=Saccharomyces cerevisiae GN=RPN9 PE=1 SV=1	RPN9_YEAST	45785.8	34	0		0.000397789	4.76952e-05		8.34023	123	0.240705
Dolichyl-phosphate-mannose--protein mannosyltransferase 2 OS=Saccharomyces cerevisiae GN=PMT2 PE=1 SV=2	PMT2_YEAST	86872.8	34	0		0.000209652	2.51375e-05		8.34023	123	0.240705
Bifunctional protein GAL10 OS=Saccharomyces cerevisiae GN=GAL10 PE=1 SV=2	GAL10_YEAST	78197.3	939	14		0.00643247	0.000781936		8.22634	126	0.246575
ATP-dependent bile acid permease OS=Saccharomyces cerevisiae GN=YBT1 PE=1 SV=2	YBT1_YEAST	189172	33	0		9.3446e-05	1.15438e-05		8.09493	127	0.248532
Saccharopine dehydrogenase [NAD+, L-lysine-forming] OS=Saccharomyces cerevisiae GN=LYS1 PE=1 SV=3	LYS1_YEAST	41466.2	33	0		0.000426308	5.26636e-05		8.09493	127	0.248532
Coatomer subunit gamma OS=Saccharomyces cerevisiae GN=SEC21 PE=1 SV=2	COPG_YEAST	104836	32	0		0.000163509	2.08302e-05		7.84963	129	0.252446
Cell division control protein 53 OS=Saccharomyces cerevisiae GN=CDC53 PE=1 SV=1	CDC53_YEAST	93949.6	32	0		0.000182456	2.3244e-05		7.84963	129	0.252446
Rotenone-insensitive NADH-ubiquinone oxidoreductase, mitochondrial OS=Saccharomyces cerevisiae GN=NDI1 PE=1 SV=1	NDI1_YEAST	57252.8	32	0		0.000299404	3.81424e-05		7.84963	131	0.25636
Argininosuccinate lyase OS=Saccharomyces cerevisiae GN=ARG4 PE=1 SV=2	ARLY_YEAST	51991.4	32	0		0.000329703	4.20024e-05		7.84963	131	0.25636
Zinc finger protein GIS2 OS=Saccharomyces cerevisiae GN=GIS2 PE=1 SV=1	GIS2_YEAST	17102.6	31	0		0.000970965	0.000127686		7.60433	133	0.260274
Protein kinase MCK1 OS=Saccharomyces cerevisiae GN=MCK1 PE=1 SV=1	MCK1_YEAST	43137.9	31	0		0.000384952	5.06228e-05		7.60433	133	0.260274
Malate dehydrogenase, peroxisomal OS=Saccharomyces cerevisiae GN=MDH3 PE=1 SV=3	MDHP_YEAST	37187.2	31	0		0.000446552	5.87235e-05		7.60433	135	0.264188
T-complex protein 1 subunit zeta OS=Saccharomyces cerevisiae GN=CCT6 PE=1 SV=1	TCPZ_YEAST	59925.9	31	0		0.000277109	3.6441e-05		7.60433	136	0.266145
ATP-dependent RNA helicase DBP2 OS=Saccharomyces cerevisiae GN=DBP2 PE=1 SV=1	DBP2_YEAST	61001.2	30	0		0.000263443	3.57987e-05		7.35903	137	0.268102
Cytochrome B pre-mRNA-processing protein 6 OS=Saccharomyces cerevisiae GN=CBP6 PE=1 SV=1	CBP6_YEAST	18679.7	30	0		0.000860311	0.000116906		7.35903	138	0.270059
Protein DCS2 OS=Saccharomyces cerevisiae GN=DCS2 PE=1 SV=3	DCS2_YEAST	40941.8	30	0		0.000392517	5.33382e-05		7.35903	138	0.270059
Eukaryotic translation initiation factor 3 subunit A OS=Saccharomyces cerevisiae GN=TIF32 PE=1 SV=1	EIF3A_YEAST	110348	176	3		0.000854379	0.000118738		7.19549	140	0.273973
Glucose-signaling factor 2 OS=Saccharomyces cerevisiae GN=GSF2 PE=1 SV=1	GSF2_YEAST	45872.5	58	1		0.000677298	9.521e-05		7.11372	141	0.27593
Glycerol-3-phosphate dehydrogenase [NAD+] 2, mitochondrial OS=Saccharomyces cerevisiae GN=GPD2 PE=1 SV=2	GPD2_YEAST	49422.1	29	0		0.000314327	4.41859e-05		7.11372	142	0.277886
Prohibitin-2 OS=Saccharomyces cerevisiae GN=PHB2 PE=1 SV=2	PHB2_YEAST	34407.2	29	0		0.000451495	6.34682e-05		7.11372	142	0.277886
40S ribosomal protein S29-A OS=Saccharomyces cerevisiae GN=RPS29A PE=1 SV=3	RS29A_YEAST	6660.7	29	0		0.00233229	0.000327858		7.11372	142	0.277886
DNA-directed RNA polymerase I subunit RPA1 OS=Saccharomyces cerevisiae GN=RPA1 PE=1 SV=2	RPA1_YEAST	186435	29	0		8.33248e-05	1.17132e-05		7.11372	145	0.283757
Protein transport protein SEC24 OS=Saccharomyces cerevisiae GN=SEC24 PE=1 SV=1	SEC24_YEAST	103639	29	0		0.000149893	2.10709e-05		7.11372	145	0.283757
Carboxypeptidase Y OS=Saccharomyces cerevisiae GN=PRC1 PE=1 SV=1	CBPY_YEAST	59803.6	28	0		0.000250804	3.65156e-05		6.86842	147	0.287671
V-type proton ATPase subunit d OS=Saccharomyces cerevisiae GN=VMA6 PE=1 SV=2	VA0D_YEAST	39792.4	28	0		0.000376931	5.48789e-05		6.86842	148	0.289628
Uncharacterized protein YJL171C OS=Saccharomyces cerevisiae GN=YJL171C PE=1 SV=1	YJR1_YEAST	43014.5	28	0		0.000348696	5.0768e-05		6.86842	148	0.289628
Vacuolar protein sorting/targeting protein PEP1 OS=Saccharomyces cerevisiae GN=PEP1 PE=1 SV=1	PEP1_YEAST	177784	28	0		8.43666e-05	1.22833e-05		6.86842	148	0.289628
FACT complex subunit POB3 OS=Saccharomyces cerevisiae GN=POB3 PE=1 SV=1	POB3_YEAST	62995.2	28	0		0.000238097	3.46655e-05		6.86842	151	0.295499
Uncharacterized mitochondrial membrane protein FMP10 OS=Saccharomyces cerevisiae GN=FMP10 PE=1 SV=1	FMP10_YEAST	27698.9	28	0		0.000541502	7.88393e-05		6.86842	151	0.295499
RNA annealing protein YRA1 OS=Saccharomyces cerevisiae GN=YRA1 PE=1 SV=2	YRA1_YEAST	24956.3	27	0		0.000579546	8.75034e-05		6.62312	153	0.299413
Mitochondrial outer membrane protein OM45 OS=Saccharomyces cerevisiae GN=OM45 PE=1 SV=2	OM45_YEAST	44582	27	0		0.000324421	4.8983e-05		6.62312	154	0.30137
Mitochondrial import receptor subunit TOM5 OS=Saccharomyces cerevisiae GN=TOM5 PE=1 SV=1	TOM5_YEAST	5984.7	27	0		0.00241672	0.000364891		6.62312	154	0.30137
T-complex protein 1 subunit alpha OS=Saccharomyces cerevisiae GN=TCP1 PE=1 SV=2	TCPA_YEAST	60482.3	27	0		0.000239133	3.61058e-05		6.62312	156	0.305284
Eukaryotic translation initiation factor 1A OS=Saccharomyces cerevisiae GN=TIF11 PE=1 SV=1	IF1A_YEAST	17435.7	26	0		0.0007988	0.000125247		6.37782	157	0.307241
Protein MSN5 OS=Saccharomyces cerevisiae GN=MSN5 PE=1 SV=1	MSN5_YEAST	142126	26	0		9.79948e-05	1.53649e-05		6.37782	158	0.309198
Putative fatty aldehyde dehydrogenase HFD1 OS=Saccharomyces cerevisiae GN=HFD1 PE=1 SV=1	HFD1_YEAST	59981.9	26	0		0.000232197	3.6407e-05		6.37782	158	0.309198
Ergosterol biosynthetic protein 28 OS=Saccharomyces cerevisiae GN=ERG28 PE=1 SV=1	ERG28_YEAST	17135.8	26	0		0.00081278	0.000127439		6.37782	158	0.309198
Protein YRO2 OS=Saccharomyces cerevisiae GN=YRO2 PE=1 SV=1	YRO2_YEAST	38721.3	26	0		0.000359689	5.63969e-05		6.37782	158	0.309198
Methylene-fatty-acyl-phospholipid synthase OS=Saccharomyces cerevisiae GN=PEM2 PE=1 SV=1	PEM2_YEAST	23151.1	26	0		0.000601597	9.43265e-05		6.37782	162	0.317025
Protein MKT1 OS=Saccharomyces cerevisiae GN=MKT1 PE=1 SV=2	MKT1_YEAST	94499.4	25	0		0.000141715	2.31087e-05		6.13252	163	0.318982
Protein MRH1 OS=Saccharomyces cerevisiae GN=MRH1 PE=1 SV=1	MRH1_YEAST	36192.4	25	0		0.000370021	6.03376e-05		6.13252	163	0.318982
Eukaryotic translation initiation factor 2 subunit beta OS=Saccharomyces cerevisiae GN=SUI3 PE=1 SV=2	IF2B_YEAST	31575.7	25	0		0.000424122	6.91596e-05		6.13252	165	0.322896
Peroxiredoxin TSA2 OS=Saccharomyces cerevisiae GN=TSA2 PE=1 SV=3	TSA2_YEAST	21615.4	24	0		0.000594774	0.000101028		5.88722	166	0.324853
Endoplasmic reticulum vesicle protein 25 OS=Saccharomyces cerevisiae GN=ERV25 PE=1 SV=1	TMEDA_YEAST	24106.4	24	0		0.000533314	9.05884e-05		5.88722	166	0.324853
PKHD-type hydroxylase TPA1 OS=Saccharomyces cerevisiae GN=TPA1 PE=1 SV=1	TPA1_YEAST	74044.6	24	0		0.000173629	2.94925e-05		5.88722	166	0.324853
SED5-binding protein 3 OS=Saccharomyces cerevisiae GN=SFB3 PE=1 SV=1	SFB3_YEAST	103953	24	0		0.000123674	2.10071e-05		5.88722	169	0.330724
D-lactate dehydrogenase [cytochrome] 3 OS=Saccharomyces cerevisiae GN=DLD3 PE=1 SV=1	DLD3_YEAST	55226.8	24	0		0.000232791	3.95417e-05		5.88722	169	0.330724
Single-stranded nucleic acid-binding protein OS=Saccharomyces cerevisiae GN=SBP1 PE=1 SV=2	SSBP1_YEAST	32989.9	47	1		0.00076317	0.00013239		5.76457	171	0.334638
Protein CWH43 OS=Saccharomyces cerevisiae GN=CWH43 PE=1 SV=2	CWH43_YEAST	107888	23	0		0.000114198	2.02411e-05		5.64192	172	0.336595
T-complex protein 1 subunit eta OS=Saccharomyces cerevisiae GN=CCT7 PE=1 SV=1	TCPH_YEAST	59737.1	23	0		0.000206247	3.65562e-05		5.64192	172	0.336595
26S protease regulatory subunit 6B homolog OS=Saccharomyces cerevisiae GN=RPT3 PE=1 SV=1	PRS6B_YEAST	47971.5	23	0		0.000256832	4.55221e-05		5.64192	172	0.336595
NADH-cytochrome b5 reductase 1 OS=Saccharomyces cerevisiae GN=CBR1 PE=1 SV=2	NCB5R_YEAST	31494.8	23	0		0.000391195	6.93372e-05		5.64192	172	0.336595
Glycogen debranching enzyme OS=Saccharomyces cerevisiae GN=GDB1 PE=1 SV=1	GDE_YEAST	174979	46	1		0.000140824	2.49603e-05		5.64192	176	0.344423
C-5 sterol desaturase OS=Saccharomyces cerevisiae GN=ERG3 PE=1 SV=1	ERG3_YEAST	42731.7	23	0		0.000288325	5.1104e-05		5.64192	176	0.344423
13 kDa ribonucleoprotein-associated protein OS=Saccharomyces cerevisiae GN=SNU13 PE=1 SV=1	SNU13_YEAST	13569.4	23	0		0.00090797	0.000160933		5.64192	176	0.344423
UPF0202 protein KRE33 OS=Saccharomyces cerevisiae GN=KRE33 PE=1 SV=1	KRE33_YEAST	119354	23	0		0.000103228	1.82965e-05		5.64192	176	0.344423
Protein phosphatase PP2A regulatory subunit A OS=Saccharomyces cerevisiae GN=TPD3 PE=1 SV=2	2AAA_YEAST	70954.7	23	0		0.00017364	3.07768e-05		5.64192	176	0.344423
Eukaryotic translation initiation factor 2 subunit gamma OS=Saccharomyces cerevisiae GN=GCD11 PE=1 SV=1	IF2G_YEAST	57867.2	23	0		0.000212912	3.77375e-05		5.64192	176	0.344423
Midasin OS=Saccharomyces cerevisiae GN=MDN1 PE=1 SV=1	MDN1_YEAST	559324	23	0		2.20277e-05	3.90429e-06		5.64192	182	0.356164
Galactose-1-phosphate uridylyltransferase OS=Saccharomyces cerevisiae GN=GAL7 PE=1 SV=4	GAL7_YEAST	42386	459	10		0.00580089	0.00103042		5.62965	183	0.358121
UPF0121 membrane protein YLL023C OS=Saccharomyces cerevisiae GN=YLL023C PE=1 SV=1	YL023_YEAST	32187.7	22	0		0.000366131	6.78446e-05		5.39662	184	0.360078
Phosphatidylinositol transfer protein PDR16 OS=Saccharomyces cerevisiae GN=PDR16 PE=1 SV=1	PDR16_YEAST	40715.8	22	0		0.000289444	5.36342e-05		5.39662	184	0.360078
60S ribosomal protein L43 OS=Saccharomyces cerevisiae GN=RPL43A PE=1 SV=2	RL43_YEAST	10090.8	22	0		0.00116789	0.000216411		5.39662	186	0.363992
Arginine biosynthesis bifunctional protein ARG7, mitochondrial OS=Saccharomyces cerevisiae GN=ARG7 PE=1 SV=1	ARGJ_YEAST	47850.2	22	0		0.000246288	4.56375e-05		5.39662	186	0.363992
Probable family 17 glucosidase SCW4 OS=Saccharomyces cerevisiae GN=SCW4 PE=1 SV=1	SCW4_YEAST	40172.2	22	0		0.00029336	5.436e-05		5.39662	186	0.363992
26S protease subunit RPT4 OS=Saccharomyces cerevisiae GN=RPT4 PE=1 SV=4	PRS10_YEAST	49410.1	22	0		0.000238513	4.41967e-05		5.39662	189	0.369863
60S ribosomal protein L3 OS=Saccharomyces cerevisiae GN=RPL3 PE=1 SV=4	RL3_YEAST	43757.9	219	5		0.00268097	0.000499055		5.37209	190	0.37182
Phosphoglucomutase-2 OS=Saccharomyces cerevisiae GN=PGM2 PE=1 SV=1	PGM2_YEAST	63091.2	345	8		0.00292924	0.000553804		5.2893	191	0.373777
Uncharacterized phosphatase YNL010W OS=Saccharomyces cerevisiae GN=YNL010W PE=1 SV=1	YNB0_YEAST	27481.4	43	1		0.000838173	0.000158927		5.27397	192	0.375734
Elongation factor 3A OS=Saccharomyces cerevisiae GN=YEF3 PE=1 SV=3	EF3A_YEAST	115996	892	21		0.00411932	0.000790698		5.20972	193	0.377691
Casein kinase II subunit alpha' OS=Saccharomyces cerevisiae GN=CKA2 PE=1 SV=2	CSK22_YEAST	39405	21	0		0.000285478	5.54184e-05		5.15132	194	0.379648
54S ribosomal protein L12, mitochondrial OS=Saccharomyces cerevisiae GN=MNP1 PE=1 SV=1	MNP1_YEAST	20650.8	21	0		0.000544737	0.000105747		5.15132	194	0.379648
Nuclear protein SNF4 OS=Saccharomyces cerevisiae GN=SNF4 PE=1 SV=1	SNF4_YEAST	36402.5	21	0		0.000309024	5.99893e-05		5.15132	194	0.379648
Eukaryotic initiation factor 4F subunit p150 OS=Saccharomyces cerevisiae GN=TIF4631 PE=1 SV=2	IF4F1_YEAST	107104	21	0		0.000105031	2.03892e-05		5.15132	194	0.379648
Medium-chain fatty acid ethyl ester synthase/esterase 2 OS=Saccharomyces cerevisiae GN=EHT1 PE=1 SV=1	MCFS2_YEAST	51256.9	21	0		0.000219468	4.26042e-05		5.15132	194	0.379648
ABC transporter ATP-binding protein ARB1 OS=Saccharomyces cerevisiae GN=ARB1 PE=1 SV=1	ARB1_YEAST	68379.5	21	0		0.000164512	3.19359e-05		5.15132	194	0.379648
Cysteinyl-tRNA synthetase OS=Saccharomyces cerevisiae GN=YNL247W PE=1 SV=1	SYC_YEAST	87533.9	21	0		0.000128513	2.49476e-05		5.15132	194	0.379648
Protein TTP1 OS=Saccharomyces cerevisiae GN=TTP1 PE=1 SV=1	TTP1_YEAST	67777.6	21	0		0.000165973	3.22195e-05		5.15132	194	0.379648
26S proteasome regulatory subunit RPN8 OS=Saccharomyces cerevisiae GN=RPN8 PE=1 SV=3	RPN8_YEAST	38313.9	21	0		0.000293607	5.69966e-05		5.15132	194	0.379648
NADH-cytochrome b5 reductase 1 OS=Saccharomyces cerevisiae (strain YJM789) GN=CBR1 PE=2 SV=2	NCB5R_YEAS7	31422.6	21	0		0.000357999	6.94965e-05		5.15132	194	0.379648
ER membrane protein complex subunit 1 OS=Saccharomyces cerevisiae GN=EMC1 PE=1 SV=1	EMC1_YEAST	87185	21	0		0.000129027	2.50474e-05		5.15132	204	0.399217
Heat shock protein 78, mitochondrial OS=Saccharomyces cerevisiae GN=HSP78 PE=1 SV=2	HSP78_YEAST	91340.8	292	7		0.00171247	0.00033471		5.11627	205	0.401174
Nuclear protein STH1/NPS1 OS=Saccharomyces cerevisiae GN=STH1 PE=1 SV=1	STH1_YEAST	156751	20	0		6.83479e-05	1.39314e-05		4.90602	206	0.403131
mRNA-binding protein PUF3 OS=Saccharomyces cerevisiae GN=PUF3 PE=1 SV=1	PUF3_YEAST	98070	20	0		0.000109244	2.22674e-05		4.90602	206	0.403131
Actin-interacting protein 1 OS=Saccharomyces cerevisiae GN=AIP1 PE=1 SV=1	AIP1_YEAST	67326	20	0		0.00015913	3.24356e-05		4.90602	206	0.403131
Cytochrome c iso-1 OS=Saccharomyces cerevisiae GN=CYC1 PE=1 SV=2	CYC1_YEAST	12182.5	80	2		0.00351769	0.000717016		4.90602	206	0.403131
CTP synthase 1 OS=Saccharomyces cerevisiae GN=URA7 PE=1 SV=2	URA7_YEAST	64711.5	20	0		0.000165559	3.37461e-05		4.90602	206	0.403131
Squalene monooxygenase OS=Saccharomyces cerevisiae GN=ERG1 PE=1 SV=2	ERG1_YEAST	55127.2	20	0		0.000194343	3.96131e-05		4.90602	206	0.403131
Putative aldehyde dehydrogenase-like protein YHR039C OS=Saccharomyces cerevisiae GN=MSC7 PE=1 SV=1	MSC7_YEAST	71322.6	20	0		0.000150213	3.06181e-05		4.90602	212	0.414873
Glucosamine--fructose-6-phosphate aminotransferase [isomerizing] OS=Saccharomyces cerevisiae GN=GFA1 PE=1 SV=4	GFA1_YEAST	80048.7	78	2		0.000521969	0.000109122		4.78337	213	0.41683
Uncharacterized GTP-binding protein OLA1 OS=Saccharomyces cerevisiae GN=OLA1 PE=1 SV=1	OLA1_YEAST	44175.9	155	4		0.00187954	0.000395467		4.7527	214	0.418787
Probable 1-acyl-sn-glycerol-3-phosphate acyltransferase OS=Saccharomyces cerevisiae GN=SLC1 PE=1 SV=1	PLSC_YEAST	33887.8	19	0		0.000300341	6.44409e-05		4.66072	215	0.420744
Sporulation-specific protein 21 OS=Saccharomyces cerevisiae GN=SPO21 PE=1 SV=1	MPC70_YEAST	69881.8	19	0		0.000145644	3.12494e-05		4.66072	216	0.422701
Cell division control protein 42 OS=Saccharomyces cerevisiae GN=CDC42 PE=1 SV=2	CDC42_YEAST	21322.6	19	0		0.000477329	0.000102415		4.66072	216	0.422701
Serine/threonine-protein phosphatase PP-Z2 OS=Saccharomyces cerevisiae GN=PPZ2 PE=1 SV=4	PPZ2_YEAST	78494.2	19	0		0.000129664	2.78207e-05		4.66072	216	0.422701
Putative mitochondrial carrier protein YHM1/SHM1 OS=Saccharomyces cerevisiae GN=YHM1 PE=1 SV=1	YHM1_YEAST	33217.7	19	0		0.0003064	6.57409e-05		4.66072	216	0.422701
60S ribosomal protein L24-A OS=Saccharomyces cerevisiae GN=RPL24A PE=1 SV=1	RL24A_YEAST	17614.4	38	1		0.00115563	0.000247952		4.66072	216	0.422701
60S ribosomal protein L35 OS=Saccharomyces cerevisiae GN=RPL35A PE=1 SV=1	RL35_YEAST	13910.2	38	1		0.00146337	0.00031398		4.66072	216	0.422701
Mitochondrial respiratory chain complexes assembly protein RCA1 OS=Saccharomyces cerevisiae GN=RCA1 PE=1 SV=2	RCA1_YEAST	93280.1	19	0		0.000109111	2.34108e-05		4.66072	222	0.434442
Prohibitin-1 OS=Saccharomyces cerevisiae GN=PHB1 PE=1 SV=2	PHB1_YEAST	31427.9	38	1		0.000647698	0.00013897		4.66072	222	0.434442
T-complex protein 1 subunit epsilon OS=Saccharomyces cerevisiae GN=CCT5 PE=1 SV=3	TCPE_YEAST	61916.5	19	0		0.000164381	3.52695e-05		4.66072	222	0.434442
Translation machinery-associated protein 22 OS=Saccharomyces cerevisiae (strain YJM789) GN=TMA22 PE=3 SV=1	DENR_YEAS7 (+1)	22495.7	19	0		0.000452437	9.70746e-05		4.66072	222	0.434442
DnaJ homolog 1, mitochondrial OS=Saccharomyces cerevisiae GN=MDJ1 PE=1 SV=1	MDJ1_YEAST	55562	19	0		0.000183181	3.93031e-05		4.66072	222	0.434442
Alpha,alpha-trehalose-phosphate synthase [UDP-forming] 56 kDa subunit OS=Saccharomyces cerevisiae GN=TPS1 PE=1 SV=2	TPS1_YEAST	56148.3	76	2		0.000725072	0.000155571		4.66072	222	0.434442
Acetyl-coenzyme A synthetase 2 OS=Saccharomyces cerevisiae GN=ACS2 PE=1 SV=1	ACS2_YEAST	75492.2	228	6		0.00161785	0.000347124		4.66072	222	0.434442
60S ribosomal protein L24-B OS=Saccharomyces cerevisiae GN=RPL24B PE=1 SV=1	RL24B_YEAST	17548.1	38	1		0.00116	0.000248889		4.66072	222	0.434442
Protein YGP1 OS=Saccharomyces cerevisiae GN=YGP1 PE=1 SV=2	YGP1_YEAST	37328.1	19	0		0.00027266	5.85018e-05		4.66072	222	0.434442
Actin-related protein 2/3 complex subunit 3 OS=Saccharomyces cerevisiae GN=ARC18 PE=1 SV=1	ARPC3_YEAST	20579.6	19	0		0.000494562	0.000106113		4.66072	231	0.452055
Isoleucyl-tRNA synthetase, cytoplasmic OS=Saccharomyces cerevisiae GN=ILS1 PE=1 SV=1	SYIC_YEAST	122988	262	7		0.00114115	0.000248582		4.59063	232	0.454012
Eukaryotic translation initiation factor 3 subunit I OS=Saccharomyces cerevisiae (strain YJM789) GN=TIF34 PE=3 SV=1	EIF3I_YEAS7 (+1)	38756.2	37	1		0.000511405	0.000112692		4.53807	233	0.455969
Dolichol-phosphate mannosyltransferase OS=Saccharomyces cerevisiae GN=DPM1 PE=1 SV=3	DPM1_YEAST	30363.4	73	2		0.00128788	0.000287683		4.47674	234	0.457926
40S ribosomal protein S29-B OS=Saccharomyces cerevisiae GN=RPS29B PE=1 SV=3	RS29B_YEAST	6727.6	18	0		0.00143323	0.000324597		4.41542	235	0.459883
Pre-mRNA-splicing factor ATP-dependent RNA helicase PRP43 OS=Saccharomyces cerevisiae GN=PRP43 PE=1 SV=1	PRP43_YEAST	87564.8	18	0		0.000110115	2.49388e-05		4.41542	236	0.46184
Translocation protein SEC72 OS=Saccharomyces cerevisiae GN=SEC72 PE=1 SV=3	SEC72_YEAST	21608.4	18	0		0.000446225	0.000101061		4.41542	236	0.46184
Transcription elongation factor SPT5 OS=Saccharomyces cerevisiae GN=SPT5 PE=1 SV=1	SPT5_YEAST	115651	36	1		0.000166746	3.77645e-05		4.41542	236	0.46184
Endoplasmic reticulum transmembrane protein 1 OS=Saccharomyces cerevisiae GN=YET1 PE=1 SV=1	YET1_YEAST	23428.6	18	0		0.000411557	9.32092e-05		4.41542	236	0.46184
Ferrochelatase, mitochondrial OS=Saccharomyces cerevisiae GN=HEM15 PE=1 SV=1	HEMH_YEAST	44597.7	18	0		0.000216204	4.89658e-05		4.41542	236	0.46184
Protein CBP3, mitochondrial OS=Saccharomyces cerevisiae GN=CBP3 PE=1 SV=1	CBP3_YEAST	39085.4	18	0		0.000246696	5.58715e-05		4.41542	236	0.46184
Putative protein disulfide-isomerase YIL005W OS=Saccharomyces cerevisiae GN=YIL005W PE=1 SV=1	YIA5_YEAST	81223.8	18	0		0.000118712	2.68857e-05		4.41542	236	0.46184
Mitochondrial protein import protein MAS5 OS=Saccharomyces cerevisiae GN=YDJ1 PE=1 SV=1	MAS5_YEAST	44671.7	72	2		0.000863384	0.000195539		4.41542	236	0.46184
Peroxisomal-coenzyme A synthetase OS=Saccharomyces cerevisiae GN=FAT2 PE=1 SV=1	FAT2_YEAST	60489.9	18	0		0.000159402	3.61013e-05		4.41542	236	0.46184
Nuclear cap-binding protein complex subunit 1 OS=Saccharomyces cerevisiae GN=STO1 PE=1 SV=2	NCBP1_YEAST	100023	36	1		0.000192799	4.36651e-05		4.41542	245	0.479452
Proteasome component Y13 OS=Saccharomyces cerevisiae GN=PRE9 PE=1 SV=1	PSA4_YEAST	28715.8	18	0		0.000335781	7.60474e-05		4.41542	245	0.479452
Trehalose synthase complex regulatory subunit TSL1 OS=Saccharomyces cerevisiae GN=TSL1 PE=1 SV=1	TSL1_YEAST	123022	70	2		0.000304804	7.10041e-05		4.29276	247	0.483366
Ribosomal RNA-processing protein 12 OS=Saccharomyces cerevisiae GN=RRP12 PE=1 SV=1	RRP12_YEAST	137515	17	0		6.62221e-05	1.58802e-05		4.17011	248	0.485323
U3 small nucleolar RNA-associated protein 22 OS=Saccharomyces cerevisiae GN=UTP22 PE=1 SV=1	UTP22_YEAST	140493	17	0		6.48185e-05	1.55436e-05		4.17011	248	0.485323
40S ribosomal protein S26-B OS=Saccharomyces cerevisiae GN=RPS26B PE=1 SV=1	RS26B_YEAST	13447	34	1		0.00135443	0.000324795		4.17011	248	0.485323
Elongator complex protein 1 OS=Saccharomyces cerevisiae GN=IKI3 PE=1 SV=1	ELP1_YEAST	152994	17	0		5.95221e-05	1.42735e-05		4.17011	248	0.485323
Probable 1,3-beta-glucanosyltransferase GAS3 OS=Saccharomyces cerevisiae GN=GAS3 PE=1 SV=1	GAS3_YEAST	56796	17	0		0.000160338	3.84492e-05		4.17011	252	0.493151
Dynamin-related protein DNM1 OS=Saccharomyces cerevisiae GN=DNM1 PE=1 SV=1	DNM1_YEAST	84976.6	68	2		0.000428661	0.000102794		4.17011	252	0.493151
Pyruvate dehydrogenase complex protein X component, mitochondrial OS=Saccharomyces cerevisiae GN=PDX1 PE=1 SV=1	ODPX_YEAST	45363.8	34	1		0.000401489	9.62777e-05		4.17011	252	0.493151
GTP-binding protein RHO3 OS=Saccharomyces cerevisiae GN=RHO3 PE=1 SV=2	RHO3_YEAST	25312.8	17	0		0.00035976	8.6271e-05		4.17011	252	0.493151
DNA-directed RNA polymerase I subunit RPA2 OS=Saccharomyces cerevisiae GN=RPA2 PE=1 SV=1	RPA2_YEAST	135745	33	1		0.000130225	3.21744e-05		4.04746	256	0.500978
54S ribosomal protein YmL6, mitochondrial OS=Saccharomyces cerevisiae GN=YML6 PE=1 SV=1	RL4P_YEAST	31970.5	16	0		0.000268086	6.83055e-05		3.92481	257	0.502935
ER-derived vesicles protein ERV29 OS=Saccharomyces cerevisiae GN=ERV29 PE=1 SV=1	ERV29_YEAST	35014.9	16	0		0.000244777	6.23666e-05		3.92481	257	0.502935
54S ribosomal protein L3, mitochondrial OS=Saccharomyces cerevisiae GN=MRPL3 PE=1 SV=2	RM03_YEAST	44001.2	16	0		0.000194787	4.96296e-05		3.92481	257	0.502935
Pyrroline-5-carboxylate reductase OS=Saccharomyces cerevisiae GN=PRO3 PE=1 SV=1	P5CR_YEAST	30131.4	16	0		0.000284449	7.24746e-05		3.92481	257	0.502935
60S ribosomal protein L34-A OS=Saccharomyces cerevisiae GN=RPL34A PE=1 SV=1	RL34A_YEAST (+1)	13639.2	16	0		0.000628399	0.000160109		3.92481	257	0.502935
Serine/threonine-protein kinase YPK1 OS=Saccharomyces cerevisiae GN=YPK1 PE=1 SV=2	YPK1_YEAST	76483.8	16	0		0.000112061	2.85519e-05		3.92481	257	0.502935
60S ribosomal protein L19 OS=Saccharomyces cerevisiae GN=RPL19A PE=1 SV=5	RL19_YEAST	21704.6	32	1		0.000789773	0.000201226		3.92481	257	0.502935
CDP-diacylglycerol--inositol 3-phosphatidyltransferase OS=Saccharomyces cerevisiae GN=PIS1 PE=1 SV=1	PIS_YEAST	24824.3	16	0		0.000345261	8.79687e-05		3.92481	264	0.516634
60S ribosome subunit biogenesis protein NIP7 OS=Saccharomyces cerevisiae GN=NIP7 PE=1 SV=1	NIP7_YEAST	20381.1	16	0		0.00042053	0.000107146		3.92481	264	0.516634
Cell division control protein 10 OS=Saccharomyces cerevisiae GN=CDC10 PE=1 SV=1	CDC10_YEAST	37026.3	16	0		0.00023148	5.89787e-05		3.92481	264	0.516634
E3 ubiquitin-protein ligase RSP5 OS=Saccharomyces cerevisiae GN=RSP5 PE=1 SV=1	RSP5_YEAST	91817.4	16	0		9.33468e-05	2.37837e-05		3.92481	264	0.516634
Glucan 1,3-beta-glucosidase I/II OS=Saccharomyces cerevisiae GN=EXG1 PE=1 SV=1	EXG1_YEAST	51312.3	16	0		0.000167033	4.25582e-05		3.92481	264	0.516634
Eukaryotic translation initiation factor 5A-2 OS=Saccharomyces cerevisiae GN=HYP2 PE=1 SV=3	IF5A2_YEAST	17114.6	346	11		0.0108296	0.00280712		3.85791	269	0.526419
1,4-alpha-glucan-branching enzyme OS=Saccharomyces cerevisiae GN=GLC3 PE=1 SV=2	GLGB_YEAST	81118.5	31	1		0.000204713	5.38413e-05		3.80216	270	0.528376
Polyadenylate-binding protein, cytoplasmic and nuclear OS=Saccharomyces cerevisiae GN=PAB1 PE=1 SV=4	PABP_YEAST	64345.4	183	6		0.00152348	0.000407257		3.74084	271	0.530333
Protein GCY OS=Saccharomyces cerevisiae GN=GCY1 PE=1 SV=1	GCY_YEAST	35079.9	272	9		0.00415351	0.00112052		3.70677	272	0.53229
Putative thiosulfate sulfurtransferase YOR285W OS=Saccharomyces cerevisiae GN=YOR285W PE=1 SV=1	YO285_YEAST	15413.3	30	1		0.00104263	0.000283361		3.67951	273	0.534247
DNA topoisomerase 2-associated protein PAT1 OS=Saccharomyces cerevisiae GN=PAT1 PE=1 SV=3	PAT1_YEAST	88499.4	15	0		9.07936e-05	2.46754e-05		3.67951	274	0.536204
CAAX prenyl protease 1 OS=Saccharomyces cerevisiae GN=STE24 PE=1 SV=1	STE24_YEAST	52327.5	15	0		0.000153556	4.17326e-05		3.67951	274	0.536204
Endoplasmic reticulum transmembrane protein 3 OS=Saccharomyces cerevisiae GN=YET3 PE=1 SV=1	YET3_YEAST	22904.2	15	0		0.000350817	9.53433e-05		3.67951	274	0.536204
ATP-dependent RNA helicase DOB1 OS=Saccharomyces cerevisiae GN=MTR4 PE=1 SV=1	MTR4_YEAST	122059	15	0		6.58304e-05	1.78911e-05		3.67951	277	0.542074
Translation machinery-associated protein 17 OS=Saccharomyces cerevisiae GN=TMA17 PE=1 SV=1	TMA17_YEAST	16771.9	15	0		0.000479086	0.000130204		3.67951	277	0.542074
Carbon catabolite-derepressing protein kinase OS=Saccharomyces cerevisiae GN=SNF1 PE=1 SV=1	SNF1_YEAST	72047.9	15	0		0.000111525	3.03099e-05		3.67951	277	0.542074
tRNA (cytosine-5-)-methyltransferase NCL1 OS=Saccharomyces cerevisiae GN=NCL1 PE=1 SV=1	NCL1_YEAST	77879.6	15	0		0.000103174	2.80402e-05		3.67951	277	0.542074
Protein transport protein SEC61 OS=Saccharomyces cerevisiae GN=SEC61 PE=1 SV=1	SC61A_YEAST	52940.2	15	0		0.000151778	4.12496e-05		3.67951	277	0.542074
Calcineurin subunit B OS=Saccharomyces cerevisiae GN=CNB1 PE=1 SV=3	CANB_YEAST	19640.1	15	0		0.000409121	0.000111189		3.67951	277	0.542074
Lysophospholipase 1 OS=Saccharomyces cerevisiae GN=PLB1 PE=1 SV=2	PLB1_YEAST	71670	15	0		0.000112114	3.04697e-05		3.67951	277	0.542074
Proteasome component Y7 OS=Saccharomyces cerevisiae GN=PRE8 PE=1 SV=1	PSA2_YEAST	27163.1	15	0		0.000295812	8.03944e-05		3.67951	277	0.542074
Metal resistance protein YCF1 OS=Saccharomyces cerevisiae GN=YCF1 PE=1 SV=2	YCFI_YEAST	171129	15	0		4.69538e-05	1.27609e-05		3.67951	277	0.542074
Ran GTPase-activating protein 1 OS=Saccharomyces cerevisiae GN=RNA1 PE=1 SV=2	RNA1_YEAST	45817.8	15	0		0.000175372	4.76619e-05		3.67951	277	0.542074
L-aminoadipate-semialdehyde dehydrogenase OS=Saccharomyces cerevisiae GN=LYS2 PE=1 SV=2	LYS2_YEAST	155351	30	1		0.000103446	2.81139e-05		3.67951	277	0.542074
Serine hydroxymethyltransferase, mitochondrial OS=Saccharomyces cerevisiae GN=SHM1 PE=1 SV=2	GLYM_YEAST	53688	30	1		0.000299329	8.13501e-05		3.67951	288	0.563601
Coatomer subunit alpha OS=Saccharomyces cerevisiae GN=RET1 PE=1 SV=2	COPA_YEAST	135611	89	3		0.000351559	9.66186e-05		3.63863	289	0.565558
40S ribosomal protein S10-B OS=Saccharomyces cerevisiae GN=RPS10B PE=1 SV=1	RS10B_YEAST	12738.7	89	3		0.00374256	0.00102856		3.63863	289	0.565558
40S ribosomal protein S10-A OS=Saccharomyces cerevisiae GN=RPS10A PE=1 SV=1	RS10A_YEAST	12739.7	89	3		0.00374227	0.00102848		3.63863	289	0.565558
Tryptophan synthase OS=Saccharomyces cerevisiae GN=TRP5 PE=1 SV=1	TRP_YEAST	76626.6	59	2		0.000412455	0.000113995		3.61819	292	0.571429
Serine/threonine-protein phosphatase PP1-2 OS=Saccharomyces cerevisiae GN=GLC7 PE=1 SV=1	PP12_YEAST	35909	58	2		0.000865225	0.000243255		3.55686	293	0.573386
Aminopeptidase Y OS=Saccharomyces cerevisiae GN=APE3 PE=1 SV=1	APE3_YEAST	60139.2	29	1		0.000258312	7.26236e-05		3.55686	293	0.573386
Glycerol-3-phosphate dehydrogenase [NAD+] 1 OS=Saccharomyces cerevisiae GN=GPD1 PE=1 SV=4	GPD1_YEAST	42868.6	115	4		0.00143702	0.000407527		3.5262	295	0.577299
Valyl-tRNA synthetase, mitochondrial OS=Saccharomyces cerevisiae GN=VAS1 PE=1 SV=2	SYV_YEAST	125775	172	6		0.000732554	0.00020835		3.51598	296	0.579256
Aconitate hydratase, mitochondrial OS=Saccharomyces cerevisiae GN=ACO1 PE=1 SV=2	ACON_YEAST	85371.6	688	24		0.00431697	0.00122782		3.51598	297	0.581213
Elongation factor Tu, mitochondrial OS=Saccharomyces cerevisiae GN=TUF1 PE=1 SV=1	EFTU_YEAST	47972.9	57	2		0.000636478	0.000182083		3.49554	298	0.58317
Glycerol-3-phosphate O-acyltransferase 2 OS=Saccharomyces cerevisiae GN=GPT2 PE=1 SV=1	GPT2_YEAST	83648.6	14	0		8.96548e-05	2.61064e-05		3.43421	299	0.585127
Putative ribosomal RNA methyltransferase Nop2 OS=Saccharomyces cerevisiae GN=NOP2 PE=1 SV=1	NOP2_YEAST	69814.3	14	0		0.000107421	3.12796e-05		3.43421	299	0.585127
Serine/threonine-protein kinase YPK2/YKR2 OS=Saccharomyces cerevisiae GN=YPK2 PE=1 SV=1	YPK2_YEAST	76669	14	0		9.78166e-05	2.8483e-05		3.43421	299	0.585127
Xanthine phosphoribosyltransferase 1 OS=Saccharomyces cerevisiae GN=XPT1 PE=1 SV=1	XPT1_YEAST	23672	14	0		0.000316809	9.22508e-05		3.43421	302	0.590998
3-hydroxy-3-methylglutaryl-coenzyme A reductase 2 OS=Saccharomyces cerevisiae GN=HMG2 PE=1 SV=1	HMDH2_YEAST	115697	14	0		6.48202e-05	1.88748e-05		3.43421	302	0.590998
3-keto-steroid reductase OS=Saccharomyces cerevisiae GN=ERG27 PE=1 SV=1	ERG27_YEAST	39726.6	14	0		0.000188778	5.49698e-05		3.43421	302	0.590998
Ras-like protein 2 OS=Saccharomyces cerevisiae GN=RAS2 PE=1 SV=4	RAS2_YEAST	34705	14	0		0.000216093	6.29235e-05		3.43421	302	0.590998
Protein phosphatase 1 regulatory subunit SDS22 OS=Saccharomyces cerevisiae GN=SDS22 PE=1 SV=1	SDS22_YEAST	38890.2	14	0		0.000192838	5.6152e-05		3.43421	302	0.590998
Ubiquitin-like protein SMT3 OS=Saccharomyces cerevisiae GN=SMT3 PE=1 SV=1	SMT3_YEAST	11597.5	28	1		0.0012933	0.000376592		3.43421	302	0.590998
Sphingosine-1-phosphate lyase OS=Saccharomyces cerevisiae GN=DPL1 PE=1 SV=1	SGPL_YEAST	65567.5	14	0		0.000114378	3.33055e-05		3.43421	302	0.590998
Protein transport protein SSS1 OS=Saccharomyces cerevisiae GN=SSS1 PE=1 SV=2	SC61G_YEAST	8943.8	14	0		0.000838514	0.000244165		3.43421	302	0.590998
UPF0674 endoplasmic reticulum membrane protein YNR021W OS=Saccharomyces cerevisiae GN=YNR021W PE=1 SV=3	YN8B_YEAST	47095.1	14	0		0.000159242	4.63692e-05		3.43421	302	0.590998
Non-classical export protein 2 OS=Saccharomyces cerevisiae GN=NCE102 PE=1 SV=1	NCE2_YEAST	18967.7	14	0		0.000395383	0.000115131		3.43421	302	0.590998
Reduced viability upon starvation protein 161 OS=Saccharomyces cerevisiae GN=RVS161 PE=1 SV=1	RV161_YEAST	30251.9	14	0		0.000247902	7.21859e-05		3.43421	302	0.590998
Cytochrome b5 OS=Saccharomyces cerevisiae GN=CYB5 PE=1 SV=2	CYB5_YEAST	13297.1	14	0		0.000563995	0.000164228		3.43421	302	0.590998
60S ribosomal protein L37-A OS=Saccharomyces cerevisiae GN=RPL37A PE=1 SV=2	RL37A_YEAST	9850.4	14	0		0.00076134	0.000221693		3.43421	302	0.590998
Calmodulin OS=Saccharomyces cerevisiae GN=CMD1 PE=1 SV=1	CALM_YEAST	16135.5	14	0		0.000464783	0.000135339		3.43421	302	0.590998
Actin-related protein 2/3 complex subunit 5 OS=Saccharomyces cerevisiae GN=ARC15 PE=1 SV=1	ARPC5_YEAST	17134.6	14	0		0.000437682	0.000127447		3.43421	302	0.590998
Mitochondrial outer membrane protein SCY_3392 OS=Saccharomyces cerevisiae (strain YJM789) GN=SCY_3392 PE=3 SV=1	YKR18_YEAS7 (+1)	81773.4	14	0		9.17107e-05	2.6705e-05		3.43421	317	0.620352
tRNA pseudouridine synthase 1 OS=Saccharomyces cerevisiae GN=PUS1 PE=1 SV=1	PUS1_YEAST	62145.3	14	0		0.000120677	3.51396e-05		3.43421	317	0.620352
Heterotrimeric G protein gamma subunit GPG1 OS=Saccharomyces cerevisiae GN=GPG1 PE=1 SV=1	GPG1_YEAST	14922.3	14	0		0.00050257	0.000146342		3.43421	317	0.620352
Anthranilate synthase component 1 OS=Saccharomyces cerevisiae GN=TRP2 PE=1 SV=4	TRPE_YEAST	56769.5	14	0		0.000132104	3.84672e-05		3.43421	320	0.626223
UPF0662 protein YPL260W OS=Saccharomyces cerevisiae GN=YPL260W PE=1 SV=1	YP260_YEAST	62782.7	27	1		0.000230371	6.95657e-05		3.31156	321	0.62818
NADPH-dependent 1-acyldihydroxyacetone phosphate reductase OS=Saccharomyces cerevisiae GN=AYR1 PE=1 SV=1	AYR1_YEAST	32815.3	27	1		0.000440749	0.000133094		3.31156	321	0.62818
Long-chain-fatty-acid--CoA ligase 1 OS=Saccharomyces cerevisiae GN=FAA1 PE=1 SV=1	LCF1_YEAST	77868.1	81	3		0.000557224	0.000168266		3.31156	323	0.632094
Small COPII coat GTPase SAR1 OS=Saccharomyces cerevisiae GN=SAR1 PE=1 SV=1	SAR1_YEAST	21451.5	53	2		0.0013235	0.0004072		3.25024	324	0.634051
GMP synthase [glutamine-hydrolyzing] OS=Saccharomyces cerevisiae GN=GUA1 PE=1 SV=4	GUAA_YEAST	58483.4	53	2		0.000485453	0.000149359		3.25024	325	0.636008
Mitochondrial outer membrane protein porin 1 OS=Saccharomyces cerevisiae GN=POR1 PE=1 SV=4	VDAC1_YEAST	30429.5	185	7		0.00325673	0.0010047		3.24148	326	0.637965
ATP-dependent helicase NAM7 OS=Saccharomyces cerevisiae GN=NAM7 PE=1 SV=1	NAM7_YEAST	109433	13	0		6.36357e-05	1.99553e-05		3.18891	327	0.639922
Proteasome component PRE2 OS=Saccharomyces cerevisiae GN=PRE2 PE=1 SV=3	PSB5_YEAST	31636.9	13	0		0.000220117	6.90258e-05		3.18891	327	0.639922
Homocitrate synthase, mitochondrial OS=Saccharomyces cerevisiae GN=LYS21 PE=1 SV=1	HOSM_YEAST	48595.5	78	3		0.000859811	0.000269625		3.18891	327	0.639922
Nucleolar complex protein 2 OS=Saccharomyces cerevisiae GN=NOC2 PE=1 SV=2	NOC2_YEAST	81605.1	13	0		8.53356e-05	2.67601e-05		3.18891	330	0.645793
Transcriptional regulatory protein SIN3 OS=Saccharomyces cerevisiae GN=SIN3 PE=1 SV=2	SIN3_YEAST	174843	13	0		3.9829e-05	1.24898e-05		3.18891	330	0.645793
Ribosome biogenesis protein ERB1 OS=Saccharomyces cerevisiae (strain YJM789) GN=ERB1 PE=3 SV=1	ERB1_YEAS7 (+1)	91706.3	13	0		7.59361e-05	2.38126e-05		3.18891	330	0.645793
Dihydroxy-acid dehydratase, mitochondrial OS=Saccharomyces cerevisiae GN=ILV3 PE=1 SV=2	ILV3_YEAST	62862.8	78	3		0.000664668	0.000208431		3.18891	330	0.645793
Uncharacterized protein YKL054C OS=Saccharomyces cerevisiae GN=YKL054C PE=1 SV=1	YKF4_YEAST	83968.3	13	0		8.29339e-05	2.6007e-05		3.18891	330	0.645793
DNA-directed RNA polymerases I, II, and III subunit RPABC5 OS=Saccharomyces cerevisiae GN=RPB10 PE=1 SV=2	RPAB5_YEAST	8278	13	0		0.000841244	0.000263803		3.18891	330	0.645793
Mitochondrial presequence protease OS=Saccharomyces cerevisiae GN=CYM1 PE=1 SV=2	CYM1_YEAST	112186	26	1		0.000124148	3.89313e-05		3.18891	330	0.645793
Amidophosphoribosyltransferase OS=Saccharomyces cerevisiae GN=ADE4 PE=1 SV=2	PUR1_YEAST	56720.3	13	0		0.000122775	3.85005e-05		3.18891	330	0.645793
Protein ERP1 OS=Saccharomyces cerevisiae GN=ERP1 PE=1 SV=1	ERP1_YEAST	24724	13	0		0.000281662	8.83256e-05		3.18891	330	0.645793
Hsp90 co-chaperone HCH1 OS=Saccharomyces cerevisiae GN=HCH1 PE=1 SV=1	HCH1_YEAST	17246.8	13	0		0.000403775	0.000126618		3.18891	330	0.645793
Acetyl-CoA carboxylase OS=Saccharomyces cerevisiae GN=FAS3 PE=1 SV=2	ACAC_YEAST	250360	572	22		0.00122387	0.00038379		3.18891	330	0.645793
Mitochondrial outer membrane protein IML2 OS=Saccharomyces cerevisiae (strain YJM789) GN=IML2 PE=3 SV=1	IML2_YEAS7 (+1)	82553	13	0		8.43558e-05	2.64528e-05		3.18891	330	0.645793
Choline-phosphate cytidylyltransferase OS=Saccharomyces cerevisiae GN=PCT1 PE=1 SV=2	PCY1_YEAST	49408.4	13	0		0.000140944	4.41982e-05		3.18891	342	0.669276
Nucleosome assembly protein OS=Saccharomyces cerevisiae GN=NAP1 PE=1 SV=2	NAP1_YEAST	47886.1	13	0		0.000145425	4.56032e-05		3.18891	342	0.669276
THO complex subunit 2 OS=Saccharomyces cerevisiae GN=THO2 PE=1 SV=1	THO2_YEAST	183940	13	0		3.78591e-05	1.18721e-05		3.18891	342	0.669276
Sec sixty-one protein homolog OS=Saccharomyces cerevisiae GN=SSH1 PE=1 SV=1	SSH1_YEAST	53314.5	13	0		0.000130618	4.096e-05		3.18891	342	0.669276
Cytochrome c heme lyase OS=Saccharomyces cerevisiae GN=CYC3 PE=1 SV=1	CCHL_YEAST	30080.7	13	0		0.000231505	7.25968e-05		3.18891	342	0.669276
Prefoldin subunit 4 OS=Saccharomyces cerevisiae GN=GIM3 PE=1 SV=1	PFD4_YEAST	15181	13	0		0.000458719	0.000143848		3.18891	342	0.669276
Gamma-glutamyl phosphate reductase OS=Saccharomyces cerevisiae GN=PRO2 PE=1 SV=1	PROA_YEAST	49742.2	13	0		0.000139998	4.39016e-05		3.18891	342	0.669276
60S ribosomal protein L37-B OS=Saccharomyces cerevisiae GN=RPL37B PE=1 SV=2	RL37B_YEAST	9868.3	13	0		0.000705676	0.000221291		3.18891	342	0.669276
UPF0368 protein YPL225W OS=Saccharomyces cerevisiae GN=YPL225W PE=1 SV=1	YP225_YEAST	17445.2	26	1		0.000798365	0.000250357		3.18891	342	0.669276
Dolichyl-phosphate-mannose--protein mannosyltransferase 4 OS=Saccharomyces cerevisiae GN=PMT4 PE=1 SV=1	PMT4_YEAST	87968.6	13	0		7.91626e-05	2.48243e-05		3.18891	351	0.686888
Increased sodium tolerance protein 2 OS=Saccharomyces cerevisiae GN=IST2 PE=1 SV=1	IST2_YEAST	105908	13	0		6.57534e-05	2.06194e-05		3.18891	351	0.686888
Glucokinase-1 OS=Saccharomyces cerevisiae GN=GLK1 PE=1 SV=1	HXKG_YEAST	55379.1	231	9		0.00223445	0.000709793		3.14803	353	0.690802
Suppressor protein STM1 OS=Saccharomyces cerevisiae GN=STM1 PE=1 SV=3	STM1_YEAST	29995.4	202	8		0.00360746	0.00116485		3.09692	354	0.692759
Uridylate kinase OS=Saccharomyces cerevisiae GN=URA6 PE=1 SV=1	UMPK_YEAST	22933.9	12	0		0.00028029	9.52198e-05		2.94361	355	0.694716
Myosin light chain 1 OS=Saccharomyces cerevisiae GN=MLC1 PE=1 SV=1	MLC1_YEAST	16445.3	24	1		0.00078176	0.000265579		2.94361	355	0.694716
Glucose-repressible alcohol dehydrogenase transcriptional effector OS=Saccharomyces cerevisiae GN=CCR4 PE=1 SV=1	CCR4_YEAST	94702.7	12	0		6.78771e-05	2.30591e-05		2.94361	357	0.69863
54S ribosomal protein L1, mitochondrial OS=Saccharomyces cerevisiae GN=MRPL1 PE=1 SV=1	RM01_YEAST	30997.3	12	0		0.000207377	7.04501e-05		2.94361	357	0.69863
Nuclear polyadenylated RNA-binding protein 3 OS=Saccharomyces cerevisiae GN=NAB3 PE=1 SV=1	NAB3_YEAST	90438.5	12	0		7.10775e-05	2.41464e-05		2.94361	357	0.69863
Phosphoglycerate mutase 2 OS=Saccharomyces cerevisiae GN=GPM2 PE=1 SV=1	PMG2_YEAST	36074.5	12	0		0.000178191	6.05348e-05		2.94361	357	0.69863
3'(2'),5'-bisphosphate nucleotidase OS=Saccharomyces cerevisiae GN=HAL2 PE=1 SV=1	HAL2_YEAST	39150.3	12	0		0.000164191	5.57789e-05		2.94361	357	0.69863
Protein SEY1 OS=Saccharomyces cerevisiae (strain AWRI1631) GN=SEY1 PE=3 SV=1	SEY1_YEAS6 (+2)	89425.2	12	0		7.18829e-05	2.442e-05		2.94361	357	0.69863
Thiamine metabolism regulatory protein THI3 OS=Saccharomyces cerevisiae GN=THI3 PE=1 SV=1	THI3_YEAST	68367.9	12	0		9.40228e-05	3.19413e-05		2.94361	357	0.69863
Alpha-mannosidase OS=Saccharomyces cerevisiae GN=AMS1 PE=1 SV=2	MAN1_YEAST	124503	24	1		0.000103261	3.50796e-05		2.94361	357	0.69863
[NU+] prion formation protein 1 OS=Saccharomyces cerevisiae GN=NEW1 PE=1 SV=1	NEW1_YEAST	134336	12	0		4.78514e-05	1.6256e-05		2.94361	357	0.69863
T-complex protein 1 subunit beta OS=Saccharomyces cerevisiae GN=CCT2 PE=1 SV=1	TCPB_YEAST	57205.7	12	0		0.000112369	3.81738e-05		2.94361	357	0.69863
Putative zinc metalloproteinase YIL108W OS=Saccharomyces cerevisiae GN=YIL108W PE=1 SV=1	YIK8_YEAST	77416.5	12	0		8.30332e-05	2.8208e-05		2.94361	357	0.69863
Prefoldin subunit 5 OS=Saccharomyces cerevisiae GN=GIM5 PE=1 SV=1	PFD5_YEAST	18356.3	12	0		0.000350187	0.000118965		2.94361	357	0.69863
Probable glycosidase CRH2 OS=Saccharomyces cerevisiae GN=UTR2 PE=1 SV=3	CRH2_YEAST	49906.2	12	0		0.000128804	4.37573e-05		2.94361	357	0.69863
Coatomer subunit epsilon OS=Saccharomyces cerevisiae GN=SEC28 PE=1 SV=2	COPE_YEAST	33830.6	12	0		0.00019001	6.45499e-05		2.94361	357	0.69863
26S proteasome regulatory subunit RPN13 OS=Saccharomyces cerevisiae GN=RPN13 PE=1 SV=1	RPN13_YEAST	17902.5	12	0		0.000359064	0.000121981		2.94361	357	0.69863
40S ribosomal protein S28-A OS=Saccharomyces cerevisiae GN=RPS28A PE=1 SV=1	RS28A_YEAST	7591.7	24	1		0.00169347	0.000575302		2.94361	357	0.69863
D-3-phosphoglycerate dehydrogenase 1 OS=Saccharomyces cerevisiae GN=SER3 PE=1 SV=1	SERA_YEAST	51194.1	12	0		0.000125564	4.26565e-05		2.94361	357	0.69863
Adenylosuccinate synthetase OS=Saccharomyces cerevisiae GN=ADE12 PE=1 SV=3	PURA_YEAST	48280.4	12	0		0.000133142	4.52308e-05		2.94361	357	0.69863
CTP synthase 2 OS=Saccharomyces cerevisiae (strain YJM789) GN=URA8 PE=3 SV=1	URA8_YEAS7 (+1)	64497.4	12	0		9.96651e-05	3.38581e-05		2.94361	375	0.733855
ATP-dependent RNA helicase HAS1 OS=Saccharomyces cerevisiae GN=HAS1 PE=1 SV=1	HAS1_YEAST	56720.2	12	0		0.000113331	3.85006e-05		2.94361	375	0.733855
Zinc finger protein ZPR1 OS=Saccharomyces cerevisiae GN=ZPR1 PE=1 SV=1	ZPR1_YEAST	55072.7	12	0		0.000116721	3.96523e-05		2.94361	375	0.733855
26S proteasome regulatory subunit RPN3 OS=Saccharomyces cerevisiae GN=RPN3 PE=1 SV=4	RPN3_YEAST	60426.3	12	0		0.00010638	3.61393e-05		2.94361	375	0.733855
Peroxisomal membrane protein PMP27 OS=Saccharomyces cerevisiae GN=PEX11 PE=1 SV=2	PEX11_YEAST	26876.2	12	0		0.000239176	8.12526e-05		2.94361	375	0.733855
Ribose-phosphate pyrophosphokinase 5 OS=Saccharomyces cerevisiae GN=PRS5 PE=1 SV=1	KPR5_YEAST	53506.2	12	0		0.000120138	4.08132e-05		2.94361	375	0.733855
U6 snRNA-associated Sm-like protein LSm6 OS=Saccharomyces cerevisiae (strain YJM789) GN=LSM6 PE=3 SV=1	LSM6_YEAS7 (+1)	9398	12	0		0.00068399	0.000232364		2.94361	375	0.733855
Protein HMF1 OS=Saccharomyces cerevisiae GN=HMF1 PE=1 SV=1	HMF1_YEAST	13905.9	12	0		0.00046226	0.000157038		2.94361	375	0.733855
General negative regulator of transcription subunit 1 OS=Saccharomyces cerevisiae GN=NOT1 PE=1 SV=2	NOT1_YEAST	240345	12	0		2.67455e-05	9.08595e-06		2.94361	375	0.733855
Putative glucokinase-2 OS=Saccharomyces cerevisiae GN=EMI2 PE=1 SV=1	EMI2_YEAST	55923	92	4		0.000881255	0.000312395		2.82096	384	0.751468
26S protease regulatory subunit 4 homolog OS=Saccharomyces cerevisiae GN=RPT2 PE=1 SV=3	PRS4_YEAST	48830.5	23	1		0.000252314	8.94425e-05		2.82096	385	0.753425
Sphingolipid long chain base-responsive protein LSP1 OS=Saccharomyces cerevisiae GN=LSP1 PE=1 SV=1	LSP1_YEAST	38071.6	113	5		0.00158994	0.000573593		2.7719	386	0.755382
UPF0001 protein YBL036C OS=Saccharomyces cerevisiae GN=YBL036C PE=1 SV=1	YBD6_YEAST	29124.2	11	0		0.000202322	7.4981e-05		2.69831	387	0.757339
Galactose/lactose metabolism regulatory protein GAL80 OS=Saccharomyces cerevisiae GN=GAL80 PE=1 SV=2	GAL80_YEAST	48325.4	11	0		0.000121933	4.51887e-05		2.69831	388	0.759295
U3 small nucleolar ribonucleoprotein protein IMP3 OS=Saccharomyces cerevisiae GN=IMP3 PE=1 SV=1	IMP3_YEAST	21886.1	11	0		0.000269233	9.97785e-05		2.69831	388	0.759295
U3 small nucleolar RNA-associated protein 21 OS=Saccharomyces cerevisiae GN=UTP21 PE=1 SV=1	UTP21_YEAST	104795	11	0		5.62287e-05	2.08385e-05		2.69831	388	0.759295
DNA polymerase alpha catalytic subunit A OS=Saccharomyces cerevisiae GN=POL1 PE=1 SV=2	DPOA_YEAST	166815	11	0		3.53233e-05	1.30909e-05		2.69831	388	0.759295
Probable glycerophosphodiester phosphodiesterase YPL206C OS=Saccharomyces cerevisiae GN=YPL206C PE=1 SV=1	YP206_YEAST	37071.3	11	0		0.000158949	5.89071e-05		2.69831	388	0.759295
Cytochrome c oxidase assembly protein COX15 OS=Saccharomyces cerevisiae GN=COX15 PE=1 SV=1	COX15_YEAST	54660.5	11	0		0.000107801	3.99514e-05		2.69831	388	0.759295
U6 snRNA-associated Sm-like protein LSm5 OS=Saccharomyces cerevisiae GN=LSM5 PE=1 SV=1	LSM5_YEAST	10423.2	11	0		0.000565322	0.00020951		2.69831	388	0.759295
60S ribosomal protein L29 OS=Saccharomyces cerevisiae GN=RPL29 PE=1 SV=3	RL29_YEAST	6669.1	11	0		0.000883547	0.000327445		2.69831	388	0.759295
Tricalbin-3 OS=Saccharomyces cerevisiae GN=TCB3 PE=1 SV=1	TCB3_YEAST	171081	22	1		6.88849e-05	2.55289e-05		2.69831	388	0.759295
Peroxiredoxin HYR1 OS=Saccharomyces cerevisiae GN=HYR1 PE=1 SV=1	GPX3_YEAST	18642.2	22	1		0.000632164	0.000234282		2.69831	388	0.759295
Glucose-6-phosphate 1-dehydrogenase OS=Saccharomyces cerevisiae GN=ZWF1 PE=1 SV=4	G6PD_YEAST	57523.6	44	2		0.000409742	0.000151852		2.69831	388	0.759295
Endosomal protein P24B OS=Saccharomyces cerevisiae GN=EMP24 PE=1 SV=1	EMP24_YEAST	23332.7	11	0		0.000252541	9.35923e-05		2.69831	388	0.759295
Proteasome component C1 OS=Saccharomyces cerevisiae GN=PRE10 PE=1 SV=2	PSA3_YEAST	31536.4	11	0		0.000186846	6.92457e-05		2.69831	388	0.759295
26S proteasome regulatory subunit RPN6 OS=Saccharomyces cerevisiae GN=RPN6 PE=1 SV=3	RPN6_YEAST	49776.2	11	0		0.000118379	4.38716e-05		2.69831	388	0.759295
Monothiol glutaredoxin-3 OS=Saccharomyces cerevisiae GN=GRX3 PE=1 SV=1	GLRX3_YEAST	32481.7	11	0		0.000181409	6.72305e-05		2.69831	388	0.759295
C-8 sterol isomerase OS=Saccharomyces cerevisiae GN=ERG2 PE=1 SV=1	ERG2_YEAST	24896.6	11	0		0.000236677	8.77132e-05		2.69831	388	0.759295
Uncharacterized membrane glycoprotein YNR065C OS=Saccharomyces cerevisiae GN=YNR065C PE=1 SV=1	YN94_YEAST	125205	11	0		4.70626e-05	1.74415e-05		2.69831	388	0.759295
Ubiquitin carboxyl-terminal hydrolase 6 OS=Saccharomyces cerevisiae GN=UBP6 PE=1 SV=1	UBP6_YEAST	57112.5	11	0		0.000103173	3.82361e-05		2.69831	405	0.792564
Histone chaperone ASF1 OS=Saccharomyces cerevisiae GN=ASF1 PE=1 SV=1	ASF1_YEAST	31603.1	11	0		0.000186452	6.90996e-05		2.69831	405	0.792564
Pumilio homology domain family member 6 OS=Saccharomyces cerevisiae GN=PUF6 PE=1 SV=1	PUF6_YEAST	75109	22	1		0.000156904	5.81491e-05		2.69831	405	0.792564
Mitochondrial outer membrane protein OM14 OS=Saccharomyces cerevisiae (strain YJM789) GN=OM14 PE=3 SV=1	OM14_YEAS7 (+1)	14609.9	11	0		0.00040332	0.000149471		2.69831	405	0.792564
AP-1 complex subunit gamma-1 OS=Saccharomyces cerevisiae GN=APL4 PE=1 SV=1	AP1G1_YEAST	93631.5	11	0		6.29325e-05	2.33229e-05		2.69831	405	0.792564
Signal recognition particle subunit SRP72 OS=Saccharomyces cerevisiae GN=SRP72 PE=1 SV=2	SRP72_YEAST	73544.8	11	0		8.01207e-05	2.96929e-05		2.69831	405	0.792564
Protein transport protein SEC31 OS=Saccharomyces cerevisiae GN=SEC31 PE=1 SV=2	SEC31_YEAST	138707	11	0		4.24814e-05	1.57437e-05		2.69831	405	0.792564
Phosphatidylethanolamine N-methyltransferase OS=Saccharomyces cerevisiae GN=PEM1 PE=1 SV=1	PEM1_YEAST	101208	11	0		5.8221e-05	2.15769e-05		2.69831	405	0.792564
Mitochondrial import inner membrane translocase subunit TIM16 OS=Saccharomyces cerevisiae GN=PAM16 PE=1 SV=1	TIM16_YEAST	16216.5	11	0		0.000363362	0.000134663		2.69831	405	0.792564
Phosphatidate cytidylyltransferase OS=Saccharomyces cerevisiae GN=CDS1 PE=1 SV=1	CDS1_YEAST	51825.7	11	0		0.000113698	4.21366e-05		2.69831	405	0.792564
26S proteasome regulatory subunit RPN12 OS=Saccharomyces cerevisiae GN=RPN12 PE=1 SV=3	RPN12_YEAST	31922	11	0		0.000184589	6.84093e-05		2.69831	405	0.792564
N-terminal acetyltransferase A complex subunit NAT1 OS=Saccharomyces cerevisiae GN=NAT1 PE=1 SV=2	NAT1_YEAST	98912	11	0		5.95728e-05	2.20778e-05		2.69831	405	0.792564
Nucleolar pre-ribosomal-associated protein 1 OS=Saccharomyces cerevisiae GN=URB1 PE=1 SV=2	URB1_YEAST	203299	11	0		2.89842e-05	1.07416e-05		2.69831	405	0.792564
GU4 nucleic-binding protein 1 OS=Saccharomyces cerevisiae GN=ARC1 PE=1 SV=2	G4P1_YEAST	42084.5	87	4		0.00110739	0.000415119		2.66765	418	0.818004
Mitochondrial peculiar membrane protein 1 OS=Saccharomyces cerevisiae GN=MPM1 PE=1 SV=1	MPM1_YEAST	28471.4	43	2		0.000809029	0.000306801		2.63698	419	0.819961
6-phosphogluconate dehydrogenase, decarboxylating 1 OS=Saccharomyces cerevisiae GN=GND1 PE=1 SV=1	6PGD1_YEAST	53545.3	494	23		0.00494208	0.00187604		2.63432	420	0.821918
Transcription-associated protein 1 OS=Saccharomyces cerevisiae GN=TRA1 PE=1 SV=1	TRA1_YEAST	433196	21	1		2.59681e-05	1.00821e-05		2.57566	421	0.823875
RNA polymerase-associated protein CTR9 OS=Saccharomyces cerevisiae GN=CTR9 PE=1 SV=2	CTR9_YEAST	124663	42	2		0.000180474	7.00692e-05		2.57566	421	0.823875
DNA-directed RNA polymerases I, II, and III subunit RPABC3 OS=Saccharomyces cerevisiae GN=RPB8 PE=1 SV=1	RPAB3_YEAST	16512.1	21	1		0.000681273	0.000264504		2.57566	423	0.827789
Ribonucleoside-diphosphate reductase large chain 1 OS=Saccharomyces cerevisiae GN=RNR1 PE=1 SV=2	RIR1_YEAST	99564.5	21	1		0.000112985	4.38663e-05		2.57566	423	0.827789
60S ribosomal protein L10 OS=Saccharomyces cerevisiae GN=RPL10 PE=1 SV=1	RL10_YEAST	25362.1	168	8		0.00354836	0.00137765		2.57566	423	0.827789
Sphingolipid long chain base-responsive protein PIL1 OS=Saccharomyces cerevisiae GN=PIL1 PE=1 SV=1	PIL1_YEAST	38350.3	166	8		0.00231869	0.00091108		2.545	426	0.833659
Ribosome-associated complex subunit SSZ1 OS=Saccharomyces cerevisiae GN=SSZ1 PE=1 SV=2	SSZ1_YEAST	58239.5	145	7		0.00133369	0.000524947		2.54062	427	0.835616
Golgin IMH1 OS=Saccharomyces cerevisiae GN=IMH1 PE=1 SV=1	IMH1_YEAST	105231	10	0		5.09048e-05	2.0752e-05		2.45301	428	0.837573
Protein SCO2, mitochondrial OS=Saccharomyces cerevisiae GN=SCO2 PE=1 SV=1	SCO2_YEAST	34890.6	10	0		0.000153531	6.25888e-05		2.45301	428	0.837573
3-ketoacyl-CoA reductase OS=Saccharomyces cerevisiae GN=IFA38 PE=1 SV=1	MKAR_YEAST	38709.7	10	0		0.000138384	5.64138e-05		2.45301	428	0.837573
Iron transport multicopper oxidase FET5 OS=Saccharomyces cerevisiae GN=FET5 PE=1 SV=1	FET5_YEAST	70880.9	10	0		7.55744e-05	3.08089e-05		2.45301	428	0.837573
Protein ISD11 OS=Saccharomyces cerevisiae GN=ISD11 PE=1 SV=1	ISD11_YEAST	11266.4	10	0		0.000475466	0.00019383		2.45301	428	0.837573
Mitochondrial distribution and morphology protein 38 OS=Saccharomyces cerevisiae GN=MDM38 PE=1 SV=1	MDM38_YEAST	65008.1	10	0		8.24018e-05	3.35921e-05		2.45301	428	0.837573
Elongation of fatty acids protein 3 OS=Saccharomyces cerevisiae GN=ELO3 PE=1 SV=1	ELO3_YEAST	39467	10	0		0.000135728	5.53313e-05		2.45301	428	0.837573
Nucleolar GTP-binding protein 1 OS=Saccharomyces cerevisiae GN=NOG1 PE=1 SV=1	NOG1_YEAST	74412.8	10	0		7.19874e-05	2.93466e-05		2.45301	428	0.837573
Peptidyl-prolyl cis-trans isomerase ESS1 OS=Saccharomyces cerevisiae GN=ESS1 PE=1 SV=3	ESS1_YEAST	19404.9	10	0		0.000276053	0.000112537		2.45301	428	0.837573
ATPase GET3 OS=Saccharomyces cerevisiae (strain RM11-1a) GN=GET3 PE=3 SV=1	GET3_YEAS1 (+2)	39355.1	10	0		0.000136114	5.54886e-05		2.45301	428	0.837573
Protein APA1 OS=Saccharomyces cerevisiae GN=APA1 PE=1 SV=4	APA1_YEAST	36494.2	10	0		0.000146785	5.98386e-05		2.45301	428	0.837573
Mitochondrial respiratory chain complexes assembly protein AFG3 OS=Saccharomyces cerevisiae GN=AFG3 PE=1 SV=1	AFG3_YEAST	84547.4	10	0		6.33584e-05	2.58288e-05		2.45301	439	0.8591
Calcium-transporting ATPase 2 OS=Saccharomyces cerevisiae GN=PMC1 PE=1 SV=1	ATC2_YEAST	130866	10	0		4.09332e-05	1.6687e-05		2.45301	439	0.8591
Probable intramembrane protease YKL100C OS=Saccharomyces cerevisiae GN=YKL100C PE=1 SV=1	YKK0_YEAST	67528.2	10	0		7.93266e-05	3.23385e-05		2.45301	439	0.8591
KH domain-containing protein YBL032W OS=Saccharomyces cerevisiae GN=YBL032W PE=1 SV=1	YBD2_YEAST	41684.6	10	0		0.000128508	5.23877e-05		2.45301	439	0.8591
Mitochondrial import receptor subunit TOM22 OS=Saccharomyces cerevisiae GN=TOM22 PE=1 SV=3	TOM22_YEAST	16790.9	10	0		0.000319029	0.000130056		2.45301	439	0.8591
Protein MSP1 OS=Saccharomyces cerevisiae GN=MSP1 PE=1 SV=2	MSP1_YEAST	40346.5	10	0		0.00013277	5.41252e-05		2.45301	439	0.8591
UPF0364 protein YMR027W OS=Saccharomyces cerevisiae GN=YMR027W PE=1 SV=1	YMR7_YEAST	54130.9	10	0		9.89598e-05	4.03422e-05		2.45301	439	0.8591
Uncharacterized protein YJL217W OS=Saccharomyces cerevisiae GN=YJL217W PE=1 SV=1	YJV7_YEAST	21966.8	10	0		0.000243858	9.94119e-05		2.45301	439	0.8591
ER membrane protein complex subunit 4 OS=Saccharomyces cerevisiae GN=EMC4 PE=1 SV=1	EMC4_YEAST	21460.7	10	0		0.000249609	0.000101756		2.45301	439	0.8591
Sm-like protein LSm1 OS=Saccharomyces cerevisiae GN=LSM1 PE=1 SV=1	LSM1_YEAST	20307.6	10	0		0.000263782	0.000107534		2.45301	439	0.8591
Probable alpha-1,6-mannosyltransferase MNN10 OS=Saccharomyces cerevisiae GN=MNN10 PE=1 SV=1	MNN10_YEAST	46750.5	10	0		0.000114582	4.6711e-05		2.45301	439	0.8591
Protein HAM1 OS=Saccharomyces cerevisiae GN=HAM1 PE=1 SV=1	HAM1_YEAST	22093.9	10	0		0.000242455	9.884e-05		2.45301	439	0.8591
NADPH-dependent methylglyoxal reductase GRE2 OS=Saccharomyces cerevisiae GN=GRE2 PE=1 SV=1	GRE2_YEAST	38170.3	10	0		0.000140339	5.7211e-05		2.45301	439	0.8591
Alpha-1,2 mannosyltransferase KTR1 OS=Saccharomyces cerevisiae GN=KTR1 PE=1 SV=1	KTR1_YEAST	46023.7	10	0		0.000116392	4.74486e-05		2.45301	439	0.8591
Protein VTH1 OS=Saccharomyces cerevisiae GN=VTH1 PE=1 SV=1	VTH1_YEAST (+1)	174435	10	0		3.07094e-05	1.25191e-05		2.45301	453	0.886497
Trehalose synthase complex regulatory subunit TPS3 OS=Saccharomyces cerevisiae GN=TPS3 PE=1 SV=3	TPS3_YEAST	118838	10	0		4.50766e-05	1.8376e-05		2.45301	453	0.886497
Heat shock protein 60, mitochondrial OS=Saccharomyces cerevisiae GN=HSP60 PE=1 SV=1	HSP60_YEAST	60753	743	38		0.00655127	0.00273181		2.39814	455	0.890411
Pyruvate dehydrogenase E1 component subunit beta, mitochondrial OS=Saccharomyces cerevisiae GN=PDB1 PE=1 SV=2	ODPB_YEAST	40054.2	77	4		0.00102979	0.000436161		2.36102	456	0.892368
Pyruvate dehydrogenase E1 component subunit alpha, mitochondrial OS=Saccharomyces cerevisiae GN=PDA1 PE=1 SV=2	ODPA_YEAST	46344.4	96	5		0.00110963	0.000471203		2.35489	457	0.894325
Actin-related protein 3 OS=Saccharomyces cerevisiae GN=ARP3 PE=1 SV=1	ARP3_YEAST	49542.7	19	1		0.000205437	8.81567e-05		2.33036	458	0.896282
AMP deaminase OS=Saccharomyces cerevisiae GN=AMD1 PE=1 SV=2	AMPD_YEAST	93304.3	19	1		0.000109083	4.68094e-05		2.33036	458	0.896282
Lon protease homolog, mitochondrial OS=Saccharomyces cerevisiae GN=PIM1 PE=1 SV=2	LONM_YEAST	127117	56	3		0.000235988	0.000103075		2.28947	460	0.900196
Isocitrate dehydrogenase [NAD] subunit 1, mitochondrial OS=Saccharomyces cerevisiae GN=IDH1 PE=1 SV=2	IDH1_YEAST	39325.3	223	12		0.00303765	0.00133274		2.27925	461	0.902153
Serine hydroxymethyltransferase, cytosolic OS=Saccharomyces cerevisiae GN=SHM2 PE=1 SV=2	GLYC_YEAST	52219.7	110	6		0.0011284	0.000501825		2.24859	462	0.90411
Rab proteins geranylgeranyltransferase component A OS=Saccharomyces cerevisiae GN=MRS6 PE=1 SV=2	RAEP_YEAST	67374.9	9	0		7.15564e-05	3.24121e-05		2.20771	463	0.906067
37S ribosomal protein MRP1, mitochondrial OS=Saccharomyces cerevisiae GN=MRP1 PE=1 SV=2	RT01_YEAST	36730.9	9	0		0.000131255	5.9453e-05		2.20771	463	0.906067
Carboxypeptidase S OS=Saccharomyces cerevisiae GN=CPS1 PE=1 SV=2	CBPS_YEAST	64599.3	9	0		7.46309e-05	3.38047e-05		2.20771	463	0.906067
Probable glucose transporter HXT5 OS=Saccharomyces cerevisiae GN=HXT5 PE=1 SV=1	HXT5_YEAST	66252.9	9	0		7.27682e-05	3.2961e-05		2.20771	466	0.911937
Glycerol-3-phosphate dehydrogenase, mitochondrial OS=Saccharomyces cerevisiae GN=GUT2 PE=1 SV=2	GPDM_YEAST	72390.6	90	5		0.000665985	0.000301664		2.20771	466	0.911937
Cytochrome b2, mitochondrial OS=Saccharomyces cerevisiae GN=CYB2 PE=1 SV=1	CYB2_YEAST	65541.2	9	0		7.35584e-05	3.33189e-05		2.20771	466	0.911937
Translation machinery-associated protein 20 OS=Saccharomyces cerevisiae GN=TMA20 PE=1 SV=1	TMA20_YEAST	20278.3	9	0		0.000237747	0.00010769		2.20771	466	0.911937
D-arabinono-1,4-lactone oxidase OS=Saccharomyces cerevisiae GN=ALO1 PE=1 SV=1	ALO_YEAST	59494.8	9	0		8.10341e-05	3.67051e-05		2.20771	466	0.911937
Protein phosphatase 2C homolog 3 OS=Saccharomyces cerevisiae GN=PTC3 PE=1 SV=3	PP2C3_YEAST	51391.6	9	0		9.38112e-05	4.24926e-05		2.20771	466	0.911937
DNA-directed RNA polymerase II subunit RPB9 OS=Saccharomyces cerevisiae GN=RPB9 PE=1 SV=1	RPB9_YEAST	14288	9	0		0.000337423	0.000152839		2.20771	466	0.911937
Casein kinase II subunit alpha OS=Saccharomyces cerevisiae GN=CKA1 PE=1 SV=1	CSK21_YEAST	44669.8	9	0		0.000107928	4.88868e-05		2.20771	466	0.911937
26S protease regulatory subunit 6A OS=Saccharomyces cerevisiae GN=RPT5 PE=1 SV=3	PRS6A_YEAST	48257.2	9	0		9.99044e-05	4.52526e-05		2.20771	466	0.911937
Enoyl reductase TSC13 OS=Saccharomyces cerevisiae GN=TSC13 PE=1 SV=1	TSC13_YEAST	36770	9	0		0.000131115	5.93898e-05		2.20771	466	0.911937
H/ACA ribonucleoprotein complex subunit 2 OS=Saccharomyces cerevisiae GN=NHP2 PE=1 SV=2	NHP2_YEAST	17122.1	9	0		0.000281572	0.000127541		2.20771	466	0.911937
Retrograde regulation protein 2 OS=Saccharomyces cerevisiae GN=RTG2 PE=1 SV=2	RTG2_YEAST	65573.6	9	0		7.35221e-05	3.33024e-05		2.20771	466	0.911937
Uncharacterized protein YDR476C OS=Saccharomyces cerevisiae GN=YDR476C PE=1 SV=1	YD476_YEAST	25266.7	9	0		0.000190809	8.64284e-05		2.20771	466	0.911937
DNA-directed RNA polymerases I and III subunit RPAC2 OS=Saccharomyces cerevisiae GN=RPC19 PE=1 SV=1	RPAC2_YEAST	16150.9	9	0		0.000298504	0.00013521		2.20771	466	0.911937
GPI transamidase component GPI16 OS=Saccharomyces cerevisiae GN=GPI16 PE=1 SV=2	GPI16_YEAST	68775.1	9	0		7.00996e-05	3.17522e-05		2.20771	466	0.911937
V-type proton ATPase subunit e OS=Saccharomyces cerevisiae GN=VMA9 PE=1 SV=1	VA0E_YEAST	8381.1	9	0		0.000575236	0.000260558		2.20771	466	0.911937
Cell division control protein 28 OS=Saccharomyces cerevisiae GN=CDC28 PE=1 SV=1	CDC28_YEAST	34063.4	18	1		0.000283067	0.000128217		2.20771	466	0.911937
Serine/threonine-protein phosphatase 2B catalytic subunit A2 OS=Saccharomyces cerevisiae GN=CNA2 PE=1 SV=2	PP2B2_YEAST	68529.9	9	0		7.03504e-05	3.18658e-05		2.20771	466	0.911937
GTP-binding protein YPT31/YPT8 OS=Saccharomyces cerevisiae GN=YPT31 PE=1 SV=3	YPT31_YEAST (+1)	24469.9	9	0		0.000197022	8.92428e-05		2.20771	466	0.911937
FK506-binding nuclear protein OS=Saccharomyces cerevisiae GN=FPR3 PE=1 SV=2	FKBP3_YEAST	46554.2	9	0		0.000103559	4.69079e-05		2.20771	466	0.911937
D-3-phosphoglycerate dehydrogenase 2 OS=Saccharomyces cerevisiae GN=SER33 PE=1 SV=1	SER33_YEAST	51189.5	9	0		9.41815e-05	4.26603e-05		2.20771	466	0.911937
Coatomer subunit beta OS=Saccharomyces cerevisiae GN=SEC26 PE=1 SV=2	COPB_YEAST	109024	9	0		4.42208e-05	2.00302e-05		2.20771	466	0.911937
Dipeptidyl aminopeptidase B OS=Saccharomyces cerevisiae GN=DAP2 PE=2 SV=2	DAP2_YEAST	93406.7	9	0		5.16141e-05	2.33791e-05		2.20771	466	0.911937
Protein UTH1 OS=Saccharomyces cerevisiae (strain RM11-1a) GN=UTH1 PE=3 SV=1	UTH1_YEAS1 (+3)	36735.9	9	0		0.000131237	5.94449e-05		2.20771	466	0.911937
Uncharacterized oxidoreductase YML125C OS=Saccharomyces cerevisiae GN=YML125C PE=1 SV=1	YMM5_YEAST	35288.6	9	0		0.000136619	6.18829e-05		2.20771	490	0.958904
Long-chain-fatty-acid--CoA ligase 3 OS=Saccharomyces cerevisiae GN=FAA3 PE=1 SV=1	LCF3_YEAST	77948.6	9	0		6.18498e-05	2.80154e-05		2.20771	490	0.958904
Actin-related protein 2/3 complex subunit 2 OS=Saccharomyces cerevisiae GN=ARC35 PE=1 SV=1	ARPC2_YEAST	39567.7	18	1		0.000243689	0.000110381		2.20771	490	0.958904
Ceramide very long chain fatty acid hydroxylase SCS7 OS=Saccharomyces cerevisiae GN=SCS7 PE=1 SV=1	SCS7_YEAST	44882.8	9	0		0.000107415	4.86547e-05		2.20771	490	0.958904
Protein SDS24 OS=Saccharomyces cerevisiae (strain YJM789) GN=SDS24 PE=3 SV=1	SDS24_YEAS7 (+1)	57188.2	9	0		8.43025e-05	3.81855e-05		2.20771	490	0.958904
Cytochrome c oxidase assembly protein COX14 OS=Saccharomyces cerevisiae GN=COX14 PE=1 SV=1	COX14_YEAST	7959.1	9	0		0.000605735	0.000274373		2.20771	490	0.958904
Signal recognition particle subunit SRP14 OS=Saccharomyces cerevisiae GN=SRP14 PE=1 SV=1	SRP14_YEAST	16430.3	9	0		0.000293428	0.000132911		2.20771	490	0.958904
Putative guanine nucleotide-exchange factor SED4 OS=Saccharomyces cerevisiae GN=SED4 PE=1 SV=1	SED4_YEAST	114082	9	0		4.22602e-05	1.91421e-05		2.20771	497	0.972603
Cytochrome b-c1 complex subunit 1, mitochondrial OS=Saccharomyces cerevisiae GN=COR1 PE=1 SV=1	QCR1_YEAST	50229	71	4		0.000757196	0.000347809		2.17704	498	0.97456
Lysyl-tRNA synthetase, cytoplasmic OS=Saccharomyces cerevisiae GN=KRS1 PE=1 SV=2	SYKC_YEAST	67960.5	88	5		0.000693634	0.000321328		2.15865	499	0.976517
Glutamyl-tRNA synthetase, cytoplasmic OS=Saccharomyces cerevisiae GN=GUS1 PE=1 SV=3	SYEC_YEAST	80846.2	246	14		0.00162997	0.000756317		2.15514	500	0.978474
Protein transport protein SEC13 OS=Saccharomyces cerevisiae GN=SEC13 PE=1 SV=1	SEC13_YEAST	33042.6	35	2		0.000567411	0.000264357		2.14638	501	0.980431
Threonyl-tRNA synthetase, cytoplasmic OS=Saccharomyces cerevisiae GN=THS1 PE=1 SV=2	SYTC_YEAST	84522.6	121	7		0.000766861	0.00036171		2.1201	502	0.982387
Uncharacterized protein YMR178W OS=Saccharomyces cerevisiae GN=YMR178W PE=1 SV=1	YM44_YEAST	31145.6	51	3		0.000877158	0.000420688		2.08506	503	0.984344
40S ribosomal protein S25-A OS=Saccharomyces cerevisiae GN=RPS25A PE=1 SV=1	RS25A_YEAST (+1)	12039.9	68	4		0.00302545	0.00145102		2.08506	503	0.984344
Transposon Ty2-LR1 Gag-Pol polyprotein OS=Saccharomyces cerevisiae GN=TY2B-LR1 PE=3 SV=1	YL21B_YEAST	202130	17	1		4.50528e-05	2.16075e-05		2.08506	503	0.984344
Farnesyl pyrophosphate synthase OS=Saccharomyces cerevisiae GN=FPP1 PE=1 SV=2	FPPS_YEAST	40485.3	135	8		0.00178624	0.000863034		2.06973	506	0.990215
Isocitrate dehydrogenase [NAD] subunit 2, mitochondrial OS=Saccharomyces cerevisiae GN=IDH2 PE=1 SV=1	IDH2_YEAST	39740.6	151	9		0.00203539	0.000989107		2.0578	507	0.992172
Nascent polypeptide-associated complex subunit beta-1 OS=Saccharomyces cerevisiae (strain YJM789) GN=EGD1 PE=3 SV=1	NACB1_YEAS7 (+1)	17020.5	33	2		0.00103859	0.000513207		2.02373	508	0.994129
40S ribosomal protein S3 OS=Saccharomyces cerevisiae GN=RPS3 PE=1 SV=5	RS3_YEAST	26503	296	18		0.00598275	0.00296628		2.01692	509	0.996086
ATP-dependent RNA helicase SUB2 OS=Saccharomyces cerevisiae (strain YJM789) GN=SUB2 PE=3 SV=1	SUB2_YEAS7 (+1)	50280.1	49	3		0.00052204	0.000260592		2.00329	510	0.998043
Elongation factor 1-gamma 2 OS=Saccharomyces cerevisiae GN=TEF4 PE=1 SV=1	EF1G2_YEAST	46521.9	98	6		0.00112843	0.000563286		2.00329	510	0.998043
