# Supplementary material for: Purification of a specific native genomic locus for proteomic analysis
Source: Nucleic Acids Res. 2013 Sep 11;41(20):e195. doi: 10.1093/nar/gkt822 (PMC3814360; doi:10.1093/nar/gkt822)
Supplement: Supplementary Data [file supp_gkt822_nar-01933-met-g-2013-File005.xlsx]

## Sheet: Sheet1
Table S2. Histone PTMs identified from GAL1 promoter chromatin isolated from cells grown in galactose-containing media.
Protein	Sequence	Modifications	PTM
Histone H3	(R)EIAQDFkTDLR(F)	Trimethyl (+42)	K79me3
	(R)EIAQDFkTDLR(F)	Dimethyl (+28)	K79me2
	(R)EIAQDFkTDLR(F)	Methyl (+14)	K79me
	(R)FQkSTELLIR(K)	Acetyl (+42)	K56ac
	(R)KQLASkAAR(K)	Acetyl (+42)	K23ac
	(R)kQLASkAAR(K)	Acetyl (+42), Acetyl (+42)	K18ac K23ac
	(R)KSTGGkAPR(K)	Acetyl (+42)	K14ac
	(R)kSTGGkAPR(K)	Acetyl (+42), Acetyl (+42)	K9ac K14ac
Histone H2B	(K)AEkKPASkAPAEK(K)	Acetyl (+42), Acetyl (+42)	K6ac K11ac
	(K)KPASkAPAEKkPAAK(K)	Acetyl (+42), Acetyl (+42)	K11ac K17ac
	(K)APAEKkPAAK(K)	Acetyl (+42)	K17ac
Histone H2A	(K)GGkAGSAAK(A)	Acetyl (+42)	K7ac
Histone H4		None

## Sheet: Sheet2
Histone H3
Sequence	Modifications	PTM	Spectrum ID
(R)EIAQDFkTDLR(F)	Trimethyl (+42)	K79me3	Tackett_051413_L1_21.3892.3892.3.dta
(R)EIAQDFkTDLR(F)	Trimethyl (+42)		Tackett_051413_L1_19.3763.3763.2.dta
(R)EIAQDFkTDLR(F)	Dimethyl (+28)	K79me2	Tackett_051413_L1_21.3948.3948.3.dta
(R)EIAQDFkTDLR(F)	Dimethyl (+28)		Tackett_051413_L1_19.3877.3877.3.dta
(R)EIAQDFkTDLR(F)	Methyl (+14)	K79me	Tackett_051413_L1_19.3827.3827.3.dta
(R)EIAQDFkTDLR(F)	Acetyl (+42)	K79ac	Tackett_051413_L1_19.3776.3776.3.dta
(R)EIAQDFkTDLR(F)	Methyl (+14)		Tackett_051413_L1_19.3815.3815.2.dta
(R)EIAQDFkTDLR(F)	Methyl (+14)		Tackett_051413_L1_19.3832.3832.2.dta
(R)FQkSTELLIR(K)	Acetyl (+42)	K56ac	Tackett_051413_L1_20.5345.5345.2.dta
(R)FQkSTELLIR(K)	Acetyl (+42)		Tackett_051413_L1_19.5128.5128.2.dta
(R)FQkSTELLIR(K)	Acetyl (+42)		Tackett_051413_L1_19.5114.5114.2.dta
(R)KQLASkAAR(K)	Acetyl (+42)	K23ac	Tackett_051413_L1_16.1239.1239.2.dta
(R)KQLASkAAR(K)	Acetyl (+42)		Tackett_051413_L1_01.1032.1032.2.dta
(R)KQLASkAAR(K)	Acetyl (+42)		Tackett_051413_L1_20.1311.1311.2.dta
(R)KQLASkAAR(K)	Acetyl (+42)		Tackett_051413_L1_20.1316.1316.2.dta
(R)kQLASkAAR(K)	Acetyl (+42), Acetyl (+42)	K18ac K23ac	Tackett_051413_L1_19.2100.2100.2.dta
(R)KQLASkAAR(K)	Acetyl (+42)		Tackett_051413_L1_19.1327.1327.2.dta
(R)KQLASkAAR(K)	Acetyl (+42)		Tackett_051413_L1_19.1340.1340.2.dta
(R)kQLASkAAR(K)	Acetyl (+42), Acetyl (+42)		Tackett_051413_L1_20.2166.2166.2.dta
(R)kQLASkAAR(K)	Acetyl (+42), Acetyl (+42)		Tackett_051413_L1_20.2178.2178.2.dta
(R)KSTGGkAPR(K)	Acetyl (+42)	K14ac	Tackett_051413_L1_20.549.549.2.dta
(R)KSTGGkAPR(K)	Acetyl (+42)		Tackett_051413_L1_23.698.698.2.dta
(R)KSTGGkAPR(K)	Acetyl (+42)		Tackett_051413_L1_22.552.552.2.dta
(R)kSTGGkAPR(K)	Acetyl (+42), Acetyl (+42)	K9ac K14ac	Tackett_051413_L1_12.1197.1197.2.dta
(R)KSTGGkAPR(K)	Acetyl (+42)		Tackett_051413_L1_19.506.506.2.dta
(R)kSTGGkAPR(K)	Acetyl (+42), Acetyl (+42)		Tackett_051413_L1_13.1112.1112.2.dta
(R)KSTGGkAPR(K)	Acetyl (+42)		Tackett_051413_L1_20.438.438.2.dta
(R)KSTGGkAPR(K)	Acetyl (+42)		Tackett_051413_L1_22.555.555.2.dta
(R)KSTGGkAPR(K)	Acetyl (+42)		Tackett_051413_L1_19.623.623.2.dta
(R)KSTGGkAPR(K)	Acetyl (+42)		Tackett_051413_L1_19.627.627.2.dta
(K)STGGkAPR(K)	Acetyl (+42)		Tackett_051413_L1_20.734.734.2.dta
(K)STGGkAPR(K)	Acetyl (+42)		Tackett_051413_L1_19.715.715.2.dta
(K)STGGkAPR(K)	Acetyl (+42)		Tackett_051413_L1_19.720.720.2.dta
(K)STGGkAPR(K)	Acetyl (+42)		Tackett_051413_L1_20.744.744.2.dta
(K)STELLIR(K)			Tackett_051413_L1_16.3348.3348.2.dta
(K)STELLIR(K)			Tackett_051413_L1_19.3325.3325.2.dta
(K)STELLIR(K)			Tackett_051413_L1_20.3349.3349.2.dta
