# Supplementary material for: Purification of a specific native genomic locus for proteomic analysis
Source: Nucleic Acids Res. 2013 Sep 11;41(20):e195. doi: 10.1093/nar/gkt822 (PMC3814360; doi:10.1093/nar/gkt822)
Supplement: Supplementary Data [file supp_gkt822_nar-01933-met-g-2013-File006.xlsx]

## Sheet: Sheet1
Table S3. TAL protein DNA-binding specificity. ChIP was performed for the TAL-PrA used in this study and relative genomic binding was measured with qPCR at each sequence listed below.
Real time qPCR primers were used to amplify regions containing the indicated sequences and enrichment of each was measured relative to ACT1. The standard error of three analyses is shown.
The first listed DNA sequence at GAL1 (highlighed yellow) was used to design the TAL protein. A BLAST search was used to identify the next five closest binding sites in the S. cerevisiae
genome. Mismatches of these five sequences relative to the GAL1 sequence are shown in red.
Sequence	Chromosome	Coordinates	Closest Gene	Locus tag	ChIP-qPCR for TAL-PrA binding Relative to Actin
GGGGTAATTAATCAGCGA	ChrII	278829-278846	GAL1	YBR020W, promoter region	6.14 ± 0.28
GGGGTAATTAATCATTTT	ChrIV	823079-823066	SCC2	YDR180W	0.65 ± 0.06
TTATACATTAATCAGCGA	ChrXV	18844-18855	ENB1	between YOL159C and YOL158C	1.34 ± 0.13
GGGGTAATTAATGTAAAT	ChrXIV	614716-614705	IDP3	YNL009W, promoter region	0.94 ± 0.46
AAATTAATCAGCG GTGAC	ChrIX	88064-88053	REV7	YIL139C	0.77 ± 0.27
GGGGTAATTAAAATTTCT	ChrXVI	94211-94221	IQG1	YPL242C	0.76 ± 0.10
